# Supplementary material for: Early-life thymectomy results in visceral adipose tissue inflammation and glucose intolerance
Source: Immun Ageing. 2025 Oct 1;22:36. doi: 10.1186/s12979-025-00531-x (PMC12487299; doi:10.1186/s12979-025-00531-x)
Supplement: Supplementary file 1 — Supplementary Material 1. [file 12979_2025_531_MOESM1_ESM.zip]

Archive with 5 entries (5 files):
- Buckley et al supplemental material/1-Thymectomy RNASeq Method Supplement.pdf
- Buckley et al supplemental material/Thymectomy Supplemental Figure Legends Revision.pdf
- Buckley et al supplemental material/Thymectomy Supplemental Figure Package Revision.pdf
- Buckley et al supplemental material/Thymex_WAT deg list.xlsx
- Buckley et al supplemental material/Thymex-Liver deg list.xlsx
