# Supplementary material for: Early-life thymectomy results in visceral adipose tissue inflammation and glucose intolerance
Source: Immun Ageing. 2025 Oct 1;22:36. doi: 10.1186/s12979-025-00531-x (PMC12487299; doi:10.1186/s12979-025-00531-x)
Supplement: Supplementary file 1 — Supplementary Material 1. [file 12979_2025_531_MOESM1_ESM.zip › Buckley et al supplemental material/Thymex_WAT deg list.xlsx]

## Sheet: Thymex_WATvsCTRL_WAT_deg
gene_id	gene_name	Thymex_WAT	CTRL_WAT	log2FoldChange	pvalue	padj
ENSMUSG00000112023	Lilr4b	2202.8	469.622	2.22904	6.00532e-33	1.10534e-28
ENSMUSG00000039062	Anpep	4931.91	882.277	2.48218	2.00257e-29	1.84296e-25
ENSMUSG00000025479	Cyp2e1	4718.11	33674.6	-2.83534	8.96657e-22	5.50129e-18
ENSMUSG00000021701	Plk2	1610.57	518.768	1.63335	2.24707e-21	1.03399e-17
ENSMUSG00000079227	Ccr5	1777.78	362.735	2.29113	5.57582e-20	2.05257e-16
ENSMUSG00000039621	Prex1	1755.62	681.319	1.36447	7.63884e-20	2.34334e-16
ENSMUSG00000001750	Tcirg1	5369.59	1287.63	2.05977	1.48946e-19	3.91643e-16
ENSMUSG00000021403	Serpinb9b	297.579	18.4661	3.99898	3.91409e-19	9.00534e-16
ENSMUSG00000004952	Rasa4	1520.62	611.973	1.31205	6.27978e-19	1.28429e-15
ENSMUSG00000022667	Cd200r1	707.491	150.446	2.22982	5.63927e-18	1.03796e-14
ENSMUSG00000038147	Cd84	2898.76	498.779	2.53773	7.39e-17	1.23655e-13
ENSMUSG00000073490	Ifi207	1300.26	567.01	1.19627	1.17195e-16	1.79757e-13
ENSMUSG00000017417	Plxdc1	409.326	93.1398	2.13617	1.61117e-16	2.28117e-13
ENSMUSG00000012705	Retn	8058.12	24736.9	-1.61811	4.73542e-16	6.22572e-13
ENSMUSG00000026395	Ptprc	2572.41	957.988	1.42428	7.99616e-16	9.81183e-13
ENSMUSG00000037902	Sirpa	10285.3	2654.54	1.95379	1.95947e-15	2.25413e-12
ENSMUSG00000026288	Inpp5d	1495.34	514.823	1.53666	2.14174e-15	2.31887e-12
ENSMUSG00000054293	P2ry10b	153.338	31.0596	2.29267	2.31029e-15	2.3624e-12
ENSMUSG00000054342	Kcnn4	1570.94	270.525	2.53576	2.78661e-15	2.58444e-12
ENSMUSG00000030329	Pianp	792.956	119.446	2.72872	2.80825e-15	2.58444e-12
ENSMUSG00000025877	Hk3	1904.11	303.474	2.64755	5.62734e-15	4.93223e-12
ENSMUSG00000037868	Egr2	671.049	109.531	2.61145	1.07369e-14	8.98286e-12
ENSMUSG00000021451	Sema4d	1214.03	263.175	2.20399	1.53554e-14	1.22883e-11
ENSMUSG00000040552	C3ar1	3526.77	662.53	2.41143	1.87165e-14	1.4354e-11
ENSMUSG00000053063	Clec12a	2864	525.814	2.4446	2.03637e-14	1.49298e-11
ENSMUSG00000026600	Soat1	2539.45	508.217	2.31987	2.12858e-14	1.49298e-11
ENSMUSG00000021948	Prkcd	2881.35	1137.39	1.34034	2.19007e-14	1.49298e-11
ENSMUSG00000029919	Hpgds	1203.82	213.174	2.49484	2.48689e-14	1.63478e-11
ENSMUSG00000038179	Slamf7	507.423	151.947	1.73557	3.08671e-14	1.9591e-11
ENSMUSG00000032220	Myo1e	2435.07	463.804	2.39135	3.37556e-14	2.07102e-11
ENSMUSG00000042349	Ikbke	917.364	351.504	1.38173	4.22284e-14	2.50728e-11
ENSMUSG00000061780	Cfd	19909.2	105990	-2.41241	4.89972e-14	2.81826e-11
ENSMUSG00000036086	Zranb3	681.566	93.9254	2.85623	5.55344e-14	3.05107e-11
ENSMUSG00000030047	Arhgap25	2228.46	397.252	2.48684	5.63602e-14	3.05107e-11
ENSMUSG00000005251	Ripk4	8.99119	86.329	-3.24867	7.8243e-14	4.11469e-11
ENSMUSG00000055541	Lair1	736.224	149.84	2.29358	8.57102e-14	4.26861e-11
ENSMUSG00000038151	Prdm1	181.235	60.1758	1.58518	8.58081e-14	4.26861e-11
ENSMUSG00000045404	Kcnk13	418.89	114.763	1.86181	9.86754e-14	4.76457e-11
ENSMUSG00000029925	Tbxas1	1607.65	400.807	2.00209	1.00955e-13	4.76457e-11
ENSMUSG00000004677	Myo9b	2643.07	1376.37	0.941037	1.08671e-13	5.00047e-11
ENSMUSG00000015340	Cybb	3063.94	887.716	1.78652	1.76802e-13	7.93711e-11
ENSMUSG00000071203	Naip5	315.84	116.332	1.4351	1.85514e-13	7.94111e-11
ENSMUSG00000035459	Stab2	185.496	45.2888	2.0247	1.8552e-13	7.94111e-11
ENSMUSG00000053040	Aph1c	668.995	162.519	2.0392	2.02091e-13	8.33968e-11
ENSMUSG00000021250	Fos	1351.72	297.823	2.1803	2.03893e-13	8.33968e-11
ENSMUSG00000061175	Fnip2	1133.67	364.685	1.63483	2.24922e-13	8.89755e-11
ENSMUSG00000074634	Tmem267	50.1909	196.2	-1.96118	2.27413e-13	8.89755e-11
ENSMUSG00000036943	Rab8b	3192.02	1058.99	1.5911	2.32034e-13	8.89755e-11
ENSMUSG00000025743	Sdc3	6609.4	2118.43	1.64122	2.59526e-13	9.74863e-11
ENSMUSG00000044811	Cd300c2	1611.26	183.58	3.13181	3.06161e-13	1.12704e-10
ENSMUSG00000053158	Fes	1675.83	587.907	1.50974	3.12529e-13	1.12716e-10
ENSMUSG00000052384	Nrros	2652.51	935.251	1.50307	3.1976e-13	1.12716e-10
ENSMUSG00000026437	Cdk18	1079.28	163.799	2.71732	3.24566e-13	1.12716e-10
ENSMUSG00000036606	Plxnb2	4572.61	1731.49	1.40049	4.02245e-13	1.37106e-10
ENSMUSG00000021886	Gpr65	236.753	44.6832	2.39947	4.10014e-13	1.37213e-10
ENSMUSG00000039936	Pik3cd	1386.33	492.616	1.49083	4.4045e-13	1.44767e-10
ENSMUSG00000058818	Pirb	2611.42	608.862	2.0998	4.8228e-13	1.55734e-10
ENSMUSG00000021262	Evl	2183.49	465.076	2.22998	6.1331e-13	1.94631e-10
ENSMUSG00000037280	Galnt6	629.192	104.013	2.59201	7.63715e-13	2.38253e-10
ENSMUSG00000024300	Myo1f	3927.13	846.004	2.21409	8.27411e-13	2.53822e-10
ENSMUSG00000012187	Mogat1	144.525	522.607	-1.85284	9.68045e-13	2.92096e-10
ENSMUSG00000072812	Ahnak2	1058.9	341.757	1.62997	1.24823e-12	3.70562e-10
ENSMUSG00000074622	Mafb	4447.23	1502.82	1.5647	1.28621e-12	3.72265e-10
ENSMUSG00000036931	Nfkbid	201.925	52.1473	1.94954	1.29441e-12	3.72265e-10
ENSMUSG00000032076	Cadm1	814.021	174.306	2.22106	1.3525e-12	3.81297e-10
ENSMUSG00000029816	Gpnmb	19094.4	2051.88	3.21793	1.36725e-12	3.81297e-10
ENSMUSG00000026177	Slc11a1	3426.98	854.279	2.0034	1.47841e-12	4.06143e-10
ENSMUSG00000031838	Ifi30	3727.32	836.002	2.15588	2.1663e-12	5.86366e-10
ENSMUSG00000029470	P2rx4	2618.54	1255.45	1.05997	2.40306e-12	6.41025e-10
ENSMUSG00000028599	Tnfrsf1b	3131.55	1091.99	1.5192	2.62478e-12	6.90168e-10
ENSMUSG00000034652	Cd300a	2218.63	397.889	2.47797	2.89433e-12	7.50325e-10
ENSMUSG00000050335	Lgals3	33195.9	6260.17	2.40666	3.17639e-12	8.1201e-10
ENSMUSG00000030342	Cd9	2919.01	995.083	1.55249	3.63185e-12	9.15723e-10
ENSMUSG00000038642	Ctss	17285.4	2648.7	2.70608	3.94333e-12	9.74636e-10
ENSMUSG00000028581	Laptm5	10331.6	2681.01	1.946	3.9714e-12	9.74636e-10
ENSMUSG00000026628	Atf3	2593.24	430.054	2.59094	4.22214e-12	1.02254e-09
ENSMUSG00000079442	St6galnac4	1063.22	410.253	1.37255	4.39098e-12	1.04962e-09
ENSMUSG00000003363	Pld3	7876.57	2163.06	1.86423	4.62555e-12	1.09151e-09
ENSMUSG00000018008	Cyth4	5023.73	1505.3	1.73821	5.00988e-12	1.14166e-09
ENSMUSG00000022831	Hcls1	2127.22	705.287	1.59171	5.07317e-12	1.14166e-09
ENSMUSG00000094117	Igkv3-12	92.8413	2.04287	5.4001	5.11493e-12	1.14166e-09
ENSMUSG00000015950	Ncf1	1784.04	473.695	1.91216	5.13929e-12	1.14166e-09
ENSMUSG00000024030	Abcg1	2183.56	850.811	1.35932	5.14819e-12	1.14166e-09
ENSMUSG00000026023	Cdk15	84.9486	10.0589	3.06424	5.34968e-12	1.17222e-09
ENSMUSG00000022148	Fyb	956.505	257.806	1.88893	6.43809e-12	1.39411e-09
ENSMUSG00000036246	Gmip	1032.69	479.621	1.10451	7.12259e-12	1.5244e-09
ENSMUSG00000042453	Reln	25.6625	155.301	-2.61035	7.51745e-12	1.59042e-09
ENSMUSG00000032698	Lmo2	1595.69	663.453	1.26516	8.33506e-12	1.74335e-09
ENSMUSG00000020901	Pik3r5	1223.4	334.348	1.86919	8.50344e-12	1.75859e-09
ENSMUSG00000046223	Plaur	868.264	240.716	1.8487	9.02919e-12	1.84292e-09
ENSMUSG00000058486	Wdr91	1220.75	556.083	1.13434	9.11145e-12	1.84292e-09
ENSMUSG00000061132	Blnk	1555.61	347.308	2.16164	9.38365e-12	1.87734e-09
ENSMUSG00000017760	Ctsa	9858.75	4731.41	1.05899	9.95611e-12	1.97045e-09
ENSMUSG00000004207	Psap	128203	47259.6	1.43973	1.0601e-11	2.07578e-09
ENSMUSG00000020120	Plek	1703.22	455.769	1.90048	1.08432e-11	2.10085e-09
ENSMUSG00000079293	Clec7a	2104.37	389.106	2.43416	1.20504e-11	2.31042e-09
ENSMUSG00000044827	Tlr1	467.693	108.017	2.10984	1.25909e-11	2.38915e-09
ENSMUSG00000036046	5031439G07Rik	4859.53	1928.71	1.33281	1.43888e-11	2.69062e-09
ENSMUSG00000054641	Mmrn1	42.1406	257.796	-2.62031	1.4482e-11	2.69062e-09
ENSMUSG00000036905	C1qb	17510.5	4960.49	1.81952	1.46181e-11	2.69062e-09
ENSMUSG00000074785	Plxnc1	490.6	181.907	1.42858	1.47923e-11	2.69572e-09
ENSMUSG00000056737	Capg	8264.5	1790.36	2.20641	1.58798e-11	2.86553e-09
ENSMUSG00000028068	Iqgap3	182.608	39.5675	2.20072	1.66093e-11	2.96806e-09
ENSMUSG00000048897	Zfp710	1123.03	530.694	1.08019	1.73364e-11	3.0604e-09
ENSMUSG00000064043	Trerf1	616.367	281.748	1.12877	1.74585e-11	3.0604e-09
ENSMUSG00000046805	Mpeg1	10165.1	2176.78	2.22315	1.77754e-11	3.06355e-09
ENSMUSG00000031387	Renbp	1158.17	283.847	2.02733	1.78094e-11	3.06355e-09
ENSMUSG00000037731	Themis2	1070.83	466.966	1.1954	1.98815e-11	3.38833e-09
ENSMUSG00000031980	Agt	1632.44	6020.55	-1.88284	2.24395e-11	3.78919e-09
ENSMUSG00000037337	Map4k1	720.644	239.989	1.58452	2.38241e-11	3.98642e-09
ENSMUSG00000036908	Unc93b1	7621.48	2789.92	1.44957	2.42593e-11	4.02267e-09
ENSMUSG00000043895	S1pr2	949.063	276.34	1.77776	2.5204e-11	4.14201e-09
ENSMUSG00000025473	Adam8	4798.32	647.42	2.88898	2.76147e-11	4.47401e-09
ENSMUSG00000024737	Slc15a3	1588.14	260.785	2.60485	2.77103e-11	4.47401e-09
ENSMUSG00000036896	C1qc	14181.9	4058.32	1.80498	2.97413e-11	4.76016e-09
ENSMUSG00000003812	Dnase2a	2086	535.353	1.96138	3.0635e-11	4.86092e-09
ENSMUSG00000097352	C920009B18Rik	82.5791	19.3371	2.07707	3.18563e-11	5.01151e-09
ENSMUSG00000029254	Stap1	369.209	77.2263	2.25266	3.54009e-11	5.52194e-09
ENSMUSG00000021998	Lcp1	12389.5	2940.4	2.07483	3.57194e-11	5.52479e-09
ENSMUSG00000032812	Arap1	3571.96	1312.38	1.44397	4.39048e-11	6.73426e-09
ENSMUSG00000047045	Tmem164	1509.5	693.808	1.12066	4.65479e-11	7.02612e-09
ENSMUSG00000052760	A630001G21Rik	318.489	98.3379	1.69304	4.65711e-11	7.02612e-09
ENSMUSG00000052688	Rab7b	2072.8	549.401	1.91451	4.72156e-11	7.06546e-09
ENSMUSG00000030064	Frmd4b	1306.27	564.089	1.20962	5.24833e-11	7.79038e-09
ENSMUSG00000079355	Ackr4	18.1897	143.607	-2.99383	5.72833e-11	8.43486e-09
ENSMUSG00000071715	Ncf4	784.851	248.097	1.66044	5.7888e-11	8.45625e-09
ENSMUSG00000004933	Matk	742.068	150.536	2.29863	6.55223e-11	9.49609e-09
ENSMUSG00000026669	Mcm10	130.862	30.2035	2.1021	7.07628e-11	1.01755e-08
ENSMUSG00000047407	Tgif1	509.446	144.602	1.8149	7.27556e-11	1.03809e-08
ENSMUSG00000021190	Lgmn	16448.3	3648.79	2.17231	7.46784e-11	1.05733e-08
ENSMUSG00000051506	Wdfy4	1215.3	510.553	1.24956	8.23099e-11	1.14906e-08
ENSMUSG00000003882	Il7r	658.818	138.918	2.24343	8.24054e-11	1.14906e-08
ENSMUSG00000025969	Nrp2	1940.02	924.787	1.06854	8.3982e-11	1.16224e-08
ENSMUSG00000032322	Pstpip1	845.354	215.541	1.97024	8.67512e-11	1.1916e-08
ENSMUSG00000031608	Galnt7	385.284	141.423	1.44276	9.13529e-11	1.24551e-08
ENSMUSG00000035158	Mitf	637.569	298.825	1.09116	9.3507e-11	1.26551e-08
ENSMUSG00000028459	Cd72	493.972	94.4734	2.38197	1.06779e-10	1.43458e-08
ENSMUSG00000040345	Arhgap9	1802.71	518.341	1.79691	1.12937e-10	1.50632e-08
ENSMUSG00000032020	Ubash3b	526.209	174.395	1.59007	1.18334e-10	1.56695e-08
ENSMUSG00000097715	Gpr137b-ps	1401.74	466.441	1.58629	1.23636e-10	1.62164e-08
ENSMUSG00000099398	Ms4a14	171.305	44.514	1.9382	1.24226e-10	1.62164e-08
ENSMUSG00000025044	Msr1	1166.77	229.004	2.34668	1.30909e-10	1.69684e-08
ENSMUSG00000018774	Cd68	6985.75	1433.03	2.28503	1.34221e-10	1.7276e-08
ENSMUSG00000058099	Nfam1	1572.06	556.597	1.4965	1.46515e-10	1.87275e-08
ENSMUSG00000015745	Plekho1	2564.59	776.5	1.72293	1.53937e-10	1.95404e-08
ENSMUSG00000032122	Slc37a2	3366.73	517.062	2.70204	1.60616e-10	2.02486e-08
ENSMUSG00000005087	Cd44	3145.27	896.281	1.81046	1.65911e-10	2.07738e-08
ENSMUSG00000049130	C5ar1	2414.07	631.353	1.93382	1.68371e-10	2.09394e-08
ENSMUSG00000000290	Itgb2	5754.76	1350.48	2.09092	1.71843e-10	2.11782e-08
ENSMUSG00000040659	Efhd2	7854.89	2062.69	1.92887	1.72592e-10	2.11782e-08
ENSMUSG00000019132	BC005537	8702.75	4339.96	1.0036	1.87337e-10	2.28352e-08
ENSMUSG00000026796	Fam129b	6407.28	2254.03	1.50696	1.89746e-10	2.28603e-08
ENSMUSG00000027435	Cd93	3333.41	1681.04	0.98782	1.90027e-10	2.28603e-08
ENSMUSG00000030263	Lrmp	781.049	275.796	1.49924	2.0354e-10	2.4327e-08
ENSMUSG00000060131	Atp8b4	360.071	109.903	1.70888	2.21007e-10	2.62442e-08
ENSMUSG00000031443	F7	558.739	67.2022	3.05116	2.30655e-10	2.72143e-08
ENSMUSG00000034116	Vav1	1043.6	273.917	1.92754	2.4074e-10	2.82234e-08
ENSMUSG00000026480	Ncf2	1955.72	527.423	1.88954	2.85059e-10	3.32075e-08
ENSMUSG00000002111	Spi1	4528.27	1096.11	2.04612	2.90263e-10	3.36012e-08
ENSMUSG00000024781	Lipa	9209.1	2236.15	2.04185	3.05009e-10	3.50875e-08
ENSMUSG00000022102	Dok2	2526.72	782.608	1.69022	3.12399e-10	3.57144e-08
ENSMUSG00000054520	Sh3bp2	983.821	306.137	1.68206	3.15958e-10	3.58983e-08
ENSMUSG00000021458	2010111I01Rik	1158.18	393.23	1.55802	3.25398e-10	3.65664e-08
ENSMUSG00000062609	Kcnj15	923.525	3131.93	-1.76132	3.25811e-10	3.65664e-08
ENSMUSG00000074802	Gas2l3	397.135	76.5871	2.37072	3.42097e-10	3.80626e-08
ENSMUSG00000002603	Tgfb1	4272.78	1657.79	1.36553	3.43279e-10	3.80626e-08
ENSMUSG00000030579	Tyrobp	6019.16	1162.07	2.37248	3.59918e-10	3.96686e-08
ENSMUSG00000026928	Card9	334.805	94.6758	1.81814	3.72196e-10	4.07776e-08
ENSMUSG00000025154	Arhgap19	900.565	182.742	2.29806	4.27165e-10	4.63462e-08
ENSMUSG00000019122	Ccl9	9645.39	2355.94	2.03327	4.28059e-10	4.63462e-08
ENSMUSG00000013707	Tnfaip8l2	1265.67	307.61	2.03917	4.38606e-10	4.72104e-08
ENSMUSG00000040528	Milr1	291.108	54.2138	2.41546	4.65714e-10	4.98368e-08
ENSMUSG00000041859	Mcm3	800.351	288.844	1.46858	4.77956e-10	5.08512e-08
ENSMUSG00000022438	Parvb	884.666	469.507	0.913377	4.85808e-10	5.12517e-08
ENSMUSG00000027698	Nceh1	2293.08	428.106	2.42011	4.87289e-10	5.12517e-08
ENSMUSG00000019876	Pkib	308.442	48.9329	2.64686	5.14759e-10	5.37606e-08
ENSMUSG00000034641	Cd300ld	1305.39	392.916	1.73097	5.16985e-10	5.37606e-08
ENSMUSG00000032420	Nt5e	38.1018	139.824	-1.87904	5.26159e-10	5.44072e-08
ENSMUSG00000004707	Ly9	1039.53	182.456	2.50787	5.2917e-10	5.44129e-08
ENSMUSG00000040907	Atp1a3	2116.98	596.247	1.82742	5.36758e-10	5.48865e-08
ENSMUSG00000052593	Adam17	1549.75	789.689	0.972391	5.52333e-10	5.61671e-08
ENSMUSG00000020437	Myo1g	1704.76	625.216	1.44578	5.83465e-10	5.90069e-08
ENSMUSG00000056394	Lig1	568.617	196.653	1.52824	6.42217e-10	6.45937e-08
ENSMUSG00000034708	Grn	21822.3	9068.43	1.26681	6.64226e-10	6.64443e-08
ENSMUSG00000024965	Fermt3	2241.73	653.866	1.77638	6.72047e-10	6.67013e-08
ENSMUSG00000031266	Gla	816.944	250.217	1.70437	6.74043e-10	6.67013e-08
ENSMUSG00000040751	Lat2	919.144	171.182	2.42149	6.83978e-10	6.73225e-08
ENSMUSG00000020573	Pik3cg	481.232	225.986	1.08799	7.14098e-10	6.99132e-08
ENSMUSG00000024672	Ms4a7	2250.56	341.006	2.72129	7.5163e-10	7.31984e-08
ENSMUSG00000030786	Itgam	1119.84	303.873	1.87998	8.10852e-10	7.85503e-08
ENSMUSG00000030798	Cd37	1832.36	661.582	1.46861	9.10549e-10	8.77464e-08
ENSMUSG00000027331	Knstrn	226.937	42.164	2.41535	9.8047e-10	9.39923e-08
ENSMUSG00000031875	Cmtm3	2610.45	1072.81	1.28218	1.03819e-09	9.90103e-08
ENSMUSG00000050578	Mmp13	79.9812	18.8973	2.07824	1.06714e-09	1.00988e-07
ENSMUSG00000036875	Dna2	186.637	74.2009	1.32432	1.07052e-09	1.00988e-07
ENSMUSG00000058715	Fcer1g	4954.04	1071.63	2.20838	1.07952e-09	1.00988e-07
ENSMUSG00000006519	Cyba	8418.99	1646.6	2.35396	1.08088e-09	1.00988e-07
ENSMUSG00000026956	Uap1l1	2422	773.676	1.64577	1.11759e-09	1.03891e-07
ENSMUSG00000033777	Tlr13	1112.32	165.461	2.74648	1.16031e-09	1.0732e-07
ENSMUSG00000048163	Selplg	2069.12	711.892	1.53856	1.17411e-09	1.08053e-07
ENSMUSG00000058290	Espl1	220.605	90.4234	1.28403	1.2216e-09	1.11865e-07
ENSMUSG00000059498	Fcgr3	3471.48	1135.05	1.61213	1.24856e-09	1.13559e-07
ENSMUSG00000034947	Tmem106a	4281.89	1980.75	1.11195	1.25245e-09	1.13559e-07
ENSMUSG00000028859	Csf3r	275.09	107.781	1.3472	1.28096e-09	1.15576e-07
ENSMUSG00000033022	Cdo1	18690	34983.6	-0.904368	1.3013e-09	1.16799e-07
ENSMUSG00000026981	Il1rn	1011.68	141.963	2.83173	1.30722e-09	1.16799e-07
ENSMUSG00000029752	Asns	761.354	1760.8	-1.20898	1.33923e-09	1.19081e-07
ENSMUSG00000026360	Rgs2	1514.58	355.565	2.08923	1.47194e-09	1.30253e-07
ENSMUSG00000018930	Ccl4	159.84	15.2977	3.38267	1.48244e-09	1.30554e-07
ENSMUSG00000023913	Pla2g7	1498.69	379.8	1.97899	1.5433e-09	1.35262e-07
ENSMUSG00000042672	Dcst1	148.334	439.651	-1.56651	1.55059e-09	1.35262e-07
ENSMUSG00000031506	Ptpn7	768.405	247.958	1.62879	1.5924e-09	1.38253e-07
ENSMUSG00000004730	Adgre1	5801.48	1344.06	2.10941	1.61319e-09	1.394e-07
ENSMUSG00000034854	Mfsd12	2417.12	778.269	1.63425	1.73167e-09	1.4894e-07
ENSMUSG00000004266	Ptpn6	1785.17	498.883	1.83817	1.82488e-09	1.56227e-07
ENSMUSG00000028111	Ctsk	3574.18	841.241	2.08665	1.8886e-09	1.60933e-07
ENSMUSG00000015396	Cd83	1117.83	367.652	1.60431	1.98676e-09	1.68518e-07
ENSMUSG00000039208	Metrnl	2718.48	792.907	1.7768	2.01428e-09	1.69822e-07
ENSMUSG00000019088	Dnase1l1	1446.96	610.902	1.24325	2.02059e-09	1.69822e-07
ENSMUSG00000092060	Bend4	132.126	41.8854	1.64498	2.1236e-09	1.77668e-07
ENSMUSG00000026525	Opn3	324.944	673.694	-1.05094	2.16785e-09	1.80549e-07
ENSMUSG00000052837	Junb	2339.97	691.001	1.759	2.20347e-09	1.8269e-07
ENSMUSG00000056529	Ptafr	2417.36	940.472	1.36104	2.27927e-09	1.88126e-07
ENSMUSG00000028931	Kcnab2	1193.72	437.831	1.44556	2.29045e-09	1.88205e-07
ENSMUSG00000026321	Tnfrsf11a	668.522	190.926	1.80493	2.31619e-09	1.89474e-07
ENSMUSG00000033581	Igf2bp2	506.486	171.71	1.55817	2.39983e-09	1.95448e-07
ENSMUSG00000027293	Ehd4	4874.14	2025.93	1.26616	2.57797e-09	2.09031e-07
ENSMUSG00000015355	Cd48	936.949	296.111	1.65958	2.76898e-09	2.23534e-07
ENSMUSG00000041362	Shtn1	1033.96	374.647	1.46309	2.79927e-09	2.24993e-07
ENSMUSG00000024696	Lpxn	844.706	244.172	1.78913	2.86209e-09	2.29042e-07
ENSMUSG00000051439	Cd14	1414.07	631.426	1.16238	2.94432e-09	2.34603e-07
ENSMUSG00000059089	Fcgr4	574.326	81.9175	2.80689	3.0063e-09	2.38508e-07
ENSMUSG00000031298	Adgrg2	94.5016	506.211	-2.41975	3.02392e-09	2.38877e-07
ENSMUSG00000052889	Prkcb	624.576	164.528	1.92309	3.08349e-09	2.42541e-07
ENSMUSG00000032089	Il10ra	1503.73	515.846	1.54243	3.13817e-09	2.45792e-07
ENSMUSG00000034906	Ncaph	229.331	73.3156	1.63736	3.22944e-09	2.51869e-07
ENSMUSG00000035683	Melk	120.299	23.9443	2.30654	3.25232e-09	2.52583e-07
ENSMUSG00000037860	Aim2	222.877	95.3842	1.22398	3.56458e-09	2.75671e-07
ENSMUSG00000006219	Fblim1	1139.43	338.996	1.74803	3.59197e-09	2.76627e-07
ENSMUSG00000049643	2310022A10Rik	1010.53	378.13	1.41699	3.65871e-09	2.80592e-07
ENSMUSG00000063193	Cd300lb	1562.61	343.104	2.186	3.98942e-09	3.04686e-07
ENSMUSG00000043157	Arl11	573.815	102.737	2.4769	4.03798e-09	3.0712e-07
ENSMUSG00000053318	Slamf8	427.857	105.674	2.0159	4.09624e-09	3.09976e-07
ENSMUSG00000040147	Maob	640.012	1378.93	-1.10682	4.10921e-09	3.09976e-07
ENSMUSG00000049625	Tifab	704.23	251.004	1.48694	4.40848e-09	3.31194e-07
ENSMUSG00000022415	Syngr1	796.93	130.131	2.6105	4.45745e-09	3.33512e-07
ENSMUSG00000027843	Ptpn22	355.214	116.705	1.59999	4.47923e-09	3.33784e-07
ENSMUSG00000020914	Top2a	718.656	209.553	1.77493	4.53118e-09	3.36164e-07
ENSMUSG00000025934	Gsta3	1193.34	3328.16	-1.47959	4.54769e-09	3.36164e-07
ENSMUSG00000027381	Bcl2l11	585.907	294.96	0.988155	4.76967e-09	3.51162e-07
ENSMUSG00000035448	Ccr3	80.633	14.485	2.45065	4.80793e-09	3.52569e-07
ENSMUSG00000040212	Emp3	3810.01	1111.39	1.77703	4.93591e-09	3.60517e-07
ENSMUSG00000042607	Asb4	59.216	12.7546	2.19141	5.07188e-09	3.68984e-07
ENSMUSG00000068335	Dok1	944.012	389.419	1.27552	5.20138e-09	3.76916e-07
ENSMUSG00000040747	Cd53	2240.79	693.072	1.69204	5.30819e-09	3.83147e-07
ENSMUSG00000050967	Creg2	83.5898	10.7833	2.94398	5.35576e-09	3.85071e-07
ENSMUSG00000027199	Gatm	594.134	177.143	1.74225	5.45269e-09	3.90515e-07
ENSMUSG00000026737	Pip4k2a	1620.06	724.28	1.16031	5.66651e-09	4.04255e-07
ENSMUSG00000078771	Evi2a	1538.16	389.448	1.98052	5.73211e-09	4.07356e-07
ENSMUSG00000049988	Lrrc25	1487.84	384.767	1.94956	5.7714e-09	4.08571e-07
ENSMUSG00000026317	Cln8	1906.56	736.325	1.37163	6.09113e-09	4.29553e-07
ENSMUSG00000024084	Qpct	692.043	297.349	1.21669	6.29019e-09	4.41898e-07
ENSMUSG00000052852	Reep1	98.0557	286.322	-1.54085	6.67037e-09	4.66825e-07
ENSMUSG00000032218	Ccnb2	233.007	55.6712	2.05952	6.78643e-09	4.73148e-07
ENSMUSG00000035711	Dok3	636.129	189.321	1.74641	6.83501e-09	4.74736e-07
ENSMUSG00000000982	Ccl3	151.329	24.6352	2.60244	7.03636e-09	4.86884e-07
ENSMUSG00000017631	Abr	1073.21	539.55	0.991426	7.11019e-09	4.9015e-07
ENSMUSG00000038178	Slc43a2	1821.66	769.629	1.24193	7.23968e-09	4.97215e-07
ENSMUSG00000043740	B430306N03Rik	323.645	49.7614	2.69515	7.29175e-09	4.98929e-07
ENSMUSG00000003153	Slc2a3	111.647	321.57	-1.52462	7.42661e-09	5.06275e-07
ENSMUSG00000096606	Tpbgl	309.526	127.592	1.27404	8.34028e-09	5.66462e-07
ENSMUSG00000021306	Gpr137b	1385.04	584.451	1.24456	8.60181e-09	5.82077e-07
ENSMUSG00000039347	Atp6v0e2	1125.66	2027.88	-0.848623	8.80402e-09	5.93578e-07
ENSMUSG00000030246	Ldhb	1425.08	2491.19	-0.805545	1.00359e-08	6.74163e-07
ENSMUSG00000026586	Prrx1	1396.56	584.692	1.25469	1.01586e-08	6.79664e-07
ENSMUSG00000022408	Fam83f	241.936	50.9107	2.24012	1.01916e-08	6.79664e-07
ENSMUSG00000074934	Grem1	0	27.6086	-7.30309	1.02787e-08	6.82752e-07
ENSMUSG00000040710	St8sia4	689.044	328.085	1.06959	1.03121e-08	6.82752e-07
ENSMUSG00000021281	Tnfaip2	2043.98	720.521	1.50344	1.03755e-08	6.84487e-07
ENSMUSG00000048779	P2ry6	1784.17	553.464	1.68766	1.04413e-08	6.86369e-07
ENSMUSG00000048865	Arhgap30	1508.46	589.966	1.35307	1.12539e-08	7.37148e-07
ENSMUSG00000029177	Cenpa	528.192	151.936	1.79386	1.14471e-08	7.47147e-07
ENSMUSG00000040964	Arhgef10l	1061.48	427.781	1.30953	1.15263e-08	7.47866e-07
ENSMUSG00000025534	Gusb	5720.03	2633.22	1.11894	1.15394e-08	7.47866e-07
ENSMUSG00000046711	Hmga1	2934.69	753.233	1.96139	1.17818e-08	7.60722e-07
ENSMUSG00000030789	Itgax	2543.46	488.373	2.38063	1.18204e-08	7.60722e-07
ENSMUSG00000056124	B4galt6	1639.9	651.844	1.32975	1.22966e-08	7.88612e-07
ENSMUSG00000035891	Cerk	2190.58	868.565	1.33396	1.2644e-08	8.08075e-07
ENSMUSG00000021624	Cd180	881.508	180.619	2.28536	1.29531e-08	8.24965e-07
ENSMUSG00000095609	Gm21188	402.393	132.075	1.60583	1.2999e-08	8.25034e-07
ENSMUSG00000047534	Mis18bp1	84.5493	17.152	2.28098	1.36749e-08	8.64948e-07
ENSMUSG00000074715	Ccl28	0.878489	40.0845	-5.43161	1.41434e-08	8.9152e-07
ENSMUSG00000017652	Cd40	287.61	88.4797	1.69593	1.4378e-08	9.03214e-07
ENSMUSG00000074771	Ankef1	1960.89	4172.25	-1.08915	1.45798e-08	9.12772e-07
ENSMUSG00000006589	Aprt	2504.73	626.38	1.99901	1.51713e-08	9.46587e-07
ENSMUSG00000030793	Pycard	705.793	170.537	2.04711	1.52645e-08	9.49186e-07
ENSMUSG00000030223	Ptpro	700.591	272.587	1.359	1.55374e-08	9.62901e-07
ENSMUSG00000029771	Irf5	2276.8	746.278	1.60827	1.58474e-08	9.78818e-07
ENSMUSG00000031264	Btk	591.221	172.334	1.77487	1.59061e-08	9.79154e-07
ENSMUSG00000049037	Clec4a1	770.659	328.551	1.22801	1.62776e-08	9.98683e-07
ENSMUSG00000025612	Bach1	990.249	576.536	0.779815	1.6479e-08	1.00768e-06
ENSMUSG00000003283	Hck	831.683	188.809	2.1366	1.67457e-08	1.0206e-06
ENSMUSG00000029560	Snx8	2184.5	853.85	1.3546	1.77952e-08	1.08099e-06
ENSMUSG00000023505	Cdca3	340.559	90.7873	1.901	1.80363e-08	1.09203e-06
ENSMUSG00000031489	Adrb3	2942.43	14998.3	-2.34965	1.84742e-08	1.11487e-06
ENSMUSG00000042404	Dennd4b	1155.7	533.335	1.11554	1.8541e-08	1.11525e-06
ENSMUSG00000011148	Adssl1	1042.34	229.822	2.17854	1.93708e-08	1.16136e-06
ENSMUSG00000023169	Slc38a1	460.765	171.655	1.4213	1.96433e-08	1.17388e-06
ENSMUSG00000029822	Osbpl3	288.553	115.101	1.32361	1.99197e-08	1.18655e-06
ENSMUSG00000021991	Cacna2d3	13.5153	95.0683	-2.80697	2.00088e-08	1.188e-06
ENSMUSG00000018927	Ccl6	10084.7	3142.59	1.68193	2.04136e-08	1.20815e-06
ENSMUSG00000027496	Aurka	170.844	62.8607	1.43918	2.13555e-08	1.25983e-06
ENSMUSG00000025232	Hexa	12501.7	4531.44	1.46397	2.14818e-08	1.26324e-06
ENSMUSG00000025402	Nab2	789.191	304.204	1.37325	2.25439e-08	1.32148e-06
ENSMUSG00000069516	Lyz2	62408.2	17780.6	1.81139	2.26638e-08	1.32429e-06
ENSMUSG00000061816	Myl1	401.278	849.673	-1.08169	2.38694e-08	1.39024e-06
ENSMUSG00000034226	Rhov	128.314	13.6208	3.21312	2.39436e-08	1.39024e-06
ENSMUSG00000036526	Card11	549.559	104.181	2.39528	2.41292e-08	1.39661e-06
ENSMUSG00000040430	Pitpnc1	670.368	311.886	1.10217	2.4492e-08	1.41317e-06
ENSMUSG00000042129	Rassf4	2018.39	843.554	1.2579	2.61266e-08	1.50277e-06
ENSMUSG00000062329	Cytl1	39.3958	180.345	-2.19388	2.71276e-08	1.55548e-06
ENSMUSG00000001270	Ckb	7970.02	2809.41	1.5042	2.74566e-08	1.56946e-06
ENSMUSG00000024663	Rab3il1	2430.21	1051.4	1.20806	2.79669e-08	1.58812e-06
ENSMUSG00000037370	Enpp1	227.504	71.427	1.6612	2.80018e-08	1.58812e-06
ENSMUSG00000085295	4930430E12Rik	116.237	12.18	3.23495	2.8042e-08	1.58812e-06
ENSMUSG00000031165	Was	619.498	231.283	1.41899	2.9334e-08	1.6562e-06
ENSMUSG00000062082	Cd200r4	186.987	45.8186	2.01768	3.01491e-08	1.69702e-06
ENSMUSG00000019942	Cdk1	412.856	79.0452	2.37885	3.03665e-08	1.70404e-06
ENSMUSG00000075284	Wipf1	1372.9	697.728	0.975003	3.14483e-08	1.75938e-06
ENSMUSG00000029291	Rufy3	754.569	411.276	0.874937	3.15664e-08	1.76064e-06
ENSMUSG00000074505	Fat3	104.185	11.8853	3.13536	3.44685e-08	1.9167e-06
ENSMUSG00000026627	Tmem206	506.864	174.275	1.53646	3.46946e-08	1.92346e-06
ENSMUSG00000079654	Prrt4	44.551	155.49	-1.79904	3.56419e-08	1.96552e-06
ENSMUSG00000051498	Tlr6	170.061	52.278	1.68821	3.57733e-08	1.96552e-06
ENSMUSG00000021725	Parp8	256.865	125.795	1.02709	3.582e-08	1.96552e-06
ENSMUSG00000060063	Alox5ap	1605.71	439.634	1.86797	3.58804e-08	1.96552e-06
ENSMUSG00000033849	B3galt2	1335.98	4413.44	-1.72384	3.60487e-08	1.96888e-06
ENSMUSG00000047180	Neurl3	1597.44	574.254	1.47515	3.66394e-08	1.99469e-06
ENSMUSG00000024401	Tnf	85.7881	18.8538	2.1807	3.6738e-08	1.99469e-06
ENSMUSG00000040713	Creg1	5873.85	2228.54	1.39801	3.71516e-08	2.01121e-06
ENSMUSG00000078945	Naip2	400.107	154.827	1.36611	3.86642e-08	2.08696e-06
ENSMUSG00000031709	Tbc1d9	473.266	212.709	1.15126	3.89405e-08	2.09573e-06
ENSMUSG00000045903	Npas4	103.147	17.7092	2.54307	4.00906e-08	2.14832e-06
ENSMUSG00000031004	Mki67	844.934	248.012	1.76597	4.01512e-08	2.14832e-06
ENSMUSG00000030720	Cln3	716.137	375.317	0.930062	4.02959e-08	2.14981e-06
ENSMUSG00000024986	Hhex	388.734	186.279	1.05897	4.09671e-08	2.17931e-06
ENSMUSG00000070354	Evi2	75.7022	15.6837	2.24543	4.13267e-08	2.1921e-06
ENSMUSG00000023994	Nfya	944.342	512.056	0.881916	4.26946e-08	2.25815e-06
ENSMUSG00000027715	Ccna2	291.17	75.8061	1.93426	4.28454e-08	2.25963e-06
ENSMUSG00000025610	Map3k7cl	79.518	197.604	-1.31805	4.31996e-08	2.2718e-06
ENSMUSG00000011008	Mcoln2	253.531	54.6291	2.20935	4.36452e-08	2.27862e-06
ENSMUSG00000021384	Susd3	514.752	152.287	1.75429	4.36788e-08	2.27862e-06
ENSMUSG00000033308	Dpyd	265.286	652.628	-1.2974	4.37007e-08	2.27862e-06
ENSMUSG00000009687	Fxyd5	2204.35	822.221	1.42208	4.38311e-08	2.27897e-06
ENSMUSG00000051457	Spn	335.402	171.517	0.969176	4.62859e-08	2.39697e-06
ENSMUSG00000035697	Arhgap45	2228.13	1170.11	0.928558	4.63611e-08	2.39697e-06
ENSMUSG00000089929	Bcl2a1b	275.91	36.576	2.91059	4.74068e-08	2.44417e-06
ENSMUSG00000042010	Acacb	753.262	2216.25	-1.55639	4.91717e-08	2.5271e-06
ENSMUSG00000038085	Cnbd2	301.707	90.6749	1.73156	4.92898e-08	2.5271e-06
ENSMUSG00000033220	Rac2	2403.09	798.403	1.58906	5.06158e-08	2.58787e-06
ENSMUSG00000015947	Fcgr1	906.873	220.573	2.03764	5.13656e-08	2.60647e-06
ENSMUSG00000087107	AI662270	501.928	110.013	2.18701	5.13876e-08	2.60647e-06
ENSMUSG00000036395	Glb1l2	5632.6	10469.4	-0.894205	5.14043e-08	2.60647e-06
ENSMUSG00000041548	Hspb8	1889.71	3558.29	-0.913039	5.20303e-08	2.63096e-06
ENSMUSG00000056888	Glipr1	466.435	88.2925	2.39702	5.36803e-08	2.70696e-06
ENSMUSG00000039193	Nlrc4	140.255	45.0069	1.63056	5.569e-08	2.80063e-06
ENSMUSG00000017677	Wsb1	1215.08	634.004	0.937927	5.71854e-08	2.86799e-06
ENSMUSG00000026657	Frmd4a	605.498	282.124	1.1007	5.81986e-08	2.91088e-06
ENSMUSG00000024621	Csf1r	8885.1	4085.05	1.12085	5.96736e-08	2.97656e-06
ENSMUSG00000089783	Gm454	237.789	795.411	-1.74161	6.18154e-08	3.07506e-06
ENSMUSG00000020658	Efr3b	541.789	131.094	2.04648	6.38831e-08	3.16936e-06
ENSMUSG00000092009	Myh15	154.522	12.8543	3.57911	6.52859e-08	3.23025e-06
ENSMUSG00000021457	Syk	2763.29	990.271	1.47976	6.65597e-08	3.28444e-06
ENSMUSG00000026547	Tagln2	6916.54	2969.31	1.21976	7.05529e-08	3.47218e-06
ENSMUSG00000030148	Clec4a2	1359.22	332.691	2.0293	7.08662e-08	3.4783e-06
ENSMUSG00000061119	Prcp	2330.42	969.035	1.26553	7.22331e-08	3.53596e-06
ENSMUSG00000030766	Arhgap17	1329.33	818.094	0.700184	7.307e-08	3.56744e-06
ENSMUSG00000017716	Birc5	385.644	71.5161	2.4251	7.495e-08	3.64955e-06
ENSMUSG00000027068	Dhrs9	300.219	62.6192	2.25774	7.85034e-08	3.81249e-06
ENSMUSG00000020773	Trim47	1779.77	890.791	0.997779	7.99076e-08	3.87047e-06
ENSMUSG00000032643	Fhl3	653.54	259.854	1.32819	8.08514e-08	3.90591e-06
ENSMUSG00000059182	Skap2	2127.5	1049.47	1.01883	8.23738e-08	3.96904e-06
ENSMUSG00000071379	Hpcal1	1979.91	814.77	1.28012	8.34665e-08	4.01118e-06
ENSMUSG00000016256	Ctsz	13877.7	6142.98	1.17567	8.56404e-08	4.10494e-06
ENSMUSG00000024990	Rbp4	6927.03	14739.6	-1.08929	8.68637e-08	4.15276e-06
ENSMUSG00000028327	Stra6l	101.035	10.4706	3.24282	9.24031e-08	4.3951e-06
ENSMUSG00000032192	Gnb5	762.725	1317.08	-0.787918	9.24104e-08	4.3951e-06
ENSMUSG00000052102	Gnpda1	1226.15	587.87	1.05926	9.4358e-08	4.47617e-06
ENSMUSG00000020399	Havcr2	100.123	21.1875	2.22436	9.51057e-08	4.50004e-06
ENSMUSG00000022372	Sla	491.388	190.575	1.36262	9.71568e-08	4.57638e-06
ENSMUSG00000041695	Kcnj2	368.199	140.217	1.39231	9.72163e-08	4.57638e-06
ENSMUSG00000057191	AB124611	494.643	146.317	1.75427	9.92631e-08	4.66081e-06
ENSMUSG00000031971	Ccsap	128.11	49.9248	1.35439	9.96806e-08	4.6685e-06
ENSMUSG00000030117	Gdf3	238.313	32.153	2.87739	1.01349e-07	4.73457e-06
ENSMUSG00000022788	Fgd4	638.243	283.524	1.17111	1.01807e-07	4.74396e-06
ENSMUSG00000026605	Cenpf	124.69	31.6368	1.97134	1.05678e-07	4.9119e-06
ENSMUSG00000022504	Ciita	696.714	334.954	1.05564	1.07066e-07	4.96388e-06
ENSMUSG00000048612	Myof	2921.84	1152.56	1.34164	1.07638e-07	4.97784e-06
ENSMUSG00000025574	Tk1	591.398	130.413	2.17805	1.10964e-07	5.11879e-06
ENSMUSG00000030844	Rgs10	1425.21	432.935	1.71792	1.11248e-07	5.11906e-06
ENSMUSG00000042742	Bmt2	606.536	334.091	0.858652	1.11549e-07	5.12013e-06
ENSMUSG00000021822	Plau	5005.33	2385.4	1.06888	1.12161e-07	5.13539e-06
ENSMUSG00000027386	Fbln7	315.639	98.9988	1.66853	1.13167e-07	5.16786e-06
ENSMUSG00000097328	Tnfsf12	707.061	293.321	1.26881	1.13431e-07	5.16786e-06
ENSMUSG00000073982	Rhog	3202.76	1212.95	1.40049	1.1429e-07	5.18812e-06
ENSMUSG00000030867	Plk1	189.976	45.6697	2.04769	1.1444e-07	5.18812e-06
ENSMUSG00000055254	Ntrk2	2938.21	5918.6	-1.0101	1.19249e-07	5.39289e-06
ENSMUSG00000064357	mt-Atp6	440.328	1874.27	-2.08953	1.19636e-07	5.3971e-06
ENSMUSG00000022488	Nckap1l	3913.68	1027.69	1.92865	1.20318e-07	5.41462e-06
ENSMUSG00000049723	Mmp12	11696.5	1166.92	3.32523	1.21818e-07	5.45827e-06
ENSMUSG00000042759	Apobr	880.449	381.467	1.20568	1.21881e-07	5.45827e-06
ENSMUSG00000006585	Cdt1	480.395	132.455	1.85416	1.26258e-07	5.64055e-06
ENSMUSG00000040204	Pclaf	295.696	73.3022	2.00465	1.26615e-07	5.6428e-06
ENSMUSG00000027342	Pcna	3334.82	1206.86	1.46588	1.28898e-07	5.73065e-06
ENSMUSG00000054423	Cadps	64.9462	281.354	-2.1158	1.30904e-07	5.79896e-06
ENSMUSG00000007041	Clic1	4816.27	1623.03	1.56888	1.31064e-07	5.79896e-06
ENSMUSG00000031262	Cenpi	77.542	14.8422	2.36425	1.31461e-07	5.80258e-06
ENSMUSG00000024660	Incenp	523.486	210.602	1.31115	1.32102e-07	5.81692e-06
ENSMUSG00000028832	Stmn1	1887.41	435.999	2.11312	1.35209e-07	5.9395e-06
ENSMUSG00000052142	Rasal3	305.99	142.821	1.09841	1.36853e-07	5.99513e-06
ENSMUSG00000058013	2025-09-11	1622.24	992.238	0.708546	1.37374e-07	5.99513e-06
ENSMUSG00000038910	Plcl2	1086.26	347.13	1.6448	1.37452e-07	5.99513e-06
ENSMUSG00000041112	Elmo1	603.69	327.111	0.883025	1.47878e-07	6.43461e-06
ENSMUSG00000045672	Col27a1	211.79	74.3082	1.51048	1.49396e-07	6.48296e-06
ENSMUSG00000033066	Gas7	2946.33	1361.91	1.11279	1.49693e-07	6.48296e-06
ENSMUSG00000024014	Pim1	680.047	294.037	1.20913	1.50253e-07	6.4919e-06
ENSMUSG00000048216	Gpr85	55.198	16.4624	1.73293	1.53237e-07	6.60532e-06
ENSMUSG00000098055	Gm26947	42.6625	9.48687	2.14657	1.56663e-07	6.73724e-06
ENSMUSG00000027506	Tpd52	3459.37	1159.05	1.57708	1.57373e-07	6.75198e-06
ENSMUSG00000029126	Nsg1	204.712	456.27	-1.15614	1.60577e-07	6.87343e-06
ENSMUSG00000040006	Ginm1	2670.51	4289.47	-0.6834	1.61861e-07	6.91234e-06
ENSMUSG00000025202	Scd3	2.62142	40.5715	-3.95898	1.62596e-07	6.92766e-06
ENSMUSG00000098557	Kctd12	2145.78	958.395	1.16232	1.75478e-07	7.45924e-06
ENSMUSG00000089809	Rasgef1b	278.779	96.1546	1.53333	1.82227e-07	7.72826e-06
ENSMUSG00000036768	Kif15	124.308	28.1779	2.12484	1.82963e-07	7.74167e-06
ENSMUSG00000028843	Sh3bgrl3	7378.53	2348.09	1.65166	1.85427e-07	7.82791e-06
ENSMUSG00000024989	Cep55	112.332	34.9383	1.68123	1.86074e-07	7.83725e-06
ENSMUSG00000036469	2025-03-01	373.458	163.985	1.18418	1.88513e-07	7.92184e-06
ENSMUSG00000073412	Lst1	369.199	58.7346	2.64805	1.9002e-07	7.967e-06
ENSMUSG00000026458	Ppfia4	419.318	156.126	1.42247	1.90593e-07	7.97286e-06
ENSMUSG00000079685	Ulbp1	261.536	86.1787	1.5941	1.92393e-07	8.0299e-06
ENSMUSG00000027423	Snx5	6321.4	2660.4	1.2483	1.9414e-07	8.08446e-06
ENSMUSG00000036298	Slc2a13	85.84	269.433	-1.64824	1.98102e-07	8.23085e-06
ENSMUSG00000039934	Gsap	347.262	144.794	1.26047	1.99836e-07	8.28418e-06
ENSMUSG00000040613	Apobec1	2672.83	753.183	1.82667	2.02473e-07	8.37466e-06
ENSMUSG00000071708	Sms	470.943	179.713	1.38775	2.05063e-07	8.46276e-06
ENSMUSG00000027792	Bche	1096.29	3059.06	-1.48004	2.08816e-07	8.59325e-06
ENSMUSG00000017861	Mybl2	99.1939	27.7023	1.82429	2.09159e-07	8.59325e-06
ENSMUSG00000029468	P2rx7	836.806	396.383	1.0766	2.11487e-07	8.66957e-06
ENSMUSG00000060216	Arrb2	1861.15	819.366	1.18291	2.14206e-07	8.76058e-06
ENSMUSG00000029910	Mad2l1	269.491	91.3811	1.55428	2.14659e-07	8.76058e-06
ENSMUSG00000016200	Syt14	13.7254	79.3797	-2.532	2.16821e-07	8.8292e-06
ENSMUSG00000027375	Mal	3.86904	57.1196	-3.89962	2.22846e-07	9.05454e-06
ENSMUSG00000054889	Dsp	11.9903	90.2149	-2.9173	2.25171e-07	9.12885e-06
ENSMUSG00000046841	Ckap4	1361.66	642.975	1.08125	2.27357e-07	9.19723e-06
ENSMUSG00000031605	Klhl2	1276.59	2671.01	-1.06479	2.35171e-07	9.49246e-06
ENSMUSG00000021416	Eci3	108.735	357.952	-1.71718	2.38901e-07	9.6066e-06
ENSMUSG00000036887	C1qa	18052.7	4996.03	1.8533	2.39043e-07	9.6066e-06
ENSMUSG00000010307	Tmem86a	1238.83	565.499	1.13096	2.40163e-07	9.63058e-06
ENSMUSG00000039942	Ptger4	503.358	278.623	0.852144	2.42504e-07	9.70334e-06
ENSMUSG00000027257	Pacsin3	308.871	818.325	-1.40486	2.45569e-07	9.80464e-06
ENSMUSG00000030317	Timp4	5877.22	11866.9	-1.01367	2.46349e-07	9.81451e-06
ENSMUSG00000042286	Stab1	7190.96	3411.53	1.07551	2.53561e-07	1.00668e-05
ENSMUSG00000029204	Rhoh	267.001	89.6066	1.57046	2.53776e-07	1.00668e-05
ENSMUSG00000085058	8030453O22Rik	48.3761	9.62916	2.30263	2.59185e-07	1.02593e-05
ENSMUSG00000020818	Mfsd11	1602.64	753.894	1.08772	2.62321e-07	1.03611e-05
ENSMUSG00000031351	Zfp185	426.73	1078.11	-1.3361	2.65144e-07	1.04286e-05
ENSMUSG00000030861	Acadsb	2575.92	4765.99	-0.887496	2.65162e-07	1.04286e-05
ENSMUSG00000021732	Fgf10	662.177	1214.94	-0.874923	2.67478e-07	1.04972e-05
ENSMUSG00000020649	Rrm2	349.871	91.0086	1.93676	2.6813e-07	1.05004e-05
ENSMUSG00000026429	Ube2t	60.0917	11.5235	2.35275	2.71865e-07	1.06241e-05
ENSMUSG00000032796	Lama1	3.54087	28.5802	-3.07459	2.75542e-07	1.0745e-05
ENSMUSG00000116903	AC161607.1	51.8825	119.093	-1.20043	2.76255e-07	1.075e-05
ENSMUSG00000026875	Traf1	303.744	166.442	0.866021	2.81143e-07	1.0901e-05
ENSMUSG00000046295	Ankle1	44.1743	8.80254	2.3296	2.8132e-07	1.0901e-05
ENSMUSG00000001763	Tspan33	268.579	95.2308	1.49499	2.84081e-07	1.09849e-05
ENSMUSG00000021423	Ly86	1591.84	402.78	1.98185	2.86633e-07	1.10603e-05
ENSMUSG00000029414	Kntc1	85.6361	20.7203	2.04118	2.8765e-07	1.10763e-05
ENSMUSG00000111818	Gm17749	112.545	21.7358	2.35314	2.91272e-07	1.11924e-05
ENSMUSG00000020143	Dock2	2290.81	798.175	1.52059	2.94101e-07	1.12775e-05
ENSMUSG00000099974	Bcl2a1d	210.436	57.2204	1.8776	3.02637e-07	1.15808e-05
ENSMUSG00000034993	Vat1	8837.03	3880.09	1.18736	3.25002e-07	1.24025e-05
ENSMUSG00000035637	Grhpr	786.476	1529.01	-0.958715	3.25459e-07	1.24025e-05
ENSMUSG00000090486	BC035947	34.2696	144.793	-2.07539	3.31567e-07	1.26091e-05
ENSMUSG00000025545	Clybl	1212.02	2025.73	-0.740956	3.41927e-07	1.29763e-05
ENSMUSG00000040061	Plcb2	197.554	84.3902	1.22047	3.54045e-07	1.34085e-05
ENSMUSG00000028347	Tmeff1	303.912	741.28	-1.28541	3.56854e-07	1.34872e-05
ENSMUSG00000066510	Ankdd1a	82.0651	13.6065	2.57289	3.58717e-07	1.35298e-05
ENSMUSG00000021322	Aoah	275.281	125.784	1.1266	3.60945e-07	1.35636e-05
ENSMUSG00000043832	Clec4a3	686.385	265.286	1.36897	3.61087e-07	1.35636e-05
ENSMUSG00000024691	Fam111a	836.759	367.15	1.18637	3.68517e-07	1.38145e-05
ENSMUSG00000075590	Nrbp2	712.504	1646.29	-1.20763	3.6989e-07	1.38378e-05
ENSMUSG00000031662	Snx20	971.093	288.547	1.74952	3.76086e-07	1.4041e-05
ENSMUSG00000031367	Ap1s2	717.193	318.483	1.16981	3.80612e-07	1.41796e-05
ENSMUSG00000045259	Klhdc9	7.67228	41.11	-2.42713	3.81338e-07	1.41796e-05
ENSMUSG00000034786	Gpsm3	834.354	313.697	1.41025	3.82813e-07	1.42057e-05
ENSMUSG00000044162	Tnip3	411.781	88.196	2.21834	3.92543e-07	1.45375e-05
ENSMUSG00000033377	Palmd	3119.14	6105.7	-0.968809	4.01642e-07	1.48446e-05
ENSMUSG00000022360	Atad2	386.828	185.313	1.05715	4.10597e-07	1.51452e-05
ENSMUSG00000059901	Adamts14	184.395	92.4342	0.997987	4.14313e-07	1.52162e-05
ENSMUSG00000024076	Vit	137.25	304.78	-1.14862	4.14981e-07	1.52162e-05
ENSMUSG00000000202	Btbd17	119.914	36.2503	1.72369	4.15001e-07	1.52162e-05
ENSMUSG00000041836	Ptpre	895.576	454.905	0.976707	4.20636e-07	1.53921e-05
ENSMUSG00000019979	Apaf1	485.845	272.222	0.832604	4.21482e-07	1.53924e-05
ENSMUSG00000027239	Mdk	313.372	59.936	2.37967	4.76733e-07	1.73758e-05
ENSMUSG00000050965	Prkca	294.551	591.889	-1.00569	4.85007e-07	1.76424e-05
ENSMUSG00000031373	Car5b	2804.87	6056.15	-1.11031	4.91466e-07	1.7842e-05
ENSMUSG00000030041	M1ap	88.0089	23.1443	1.91709	4.94927e-07	1.79323e-05
ENSMUSG00000015880	Ncapg	80.7742	18.9388	2.0739	5.00198e-07	1.80877e-05
ENSMUSG00000025431	Crisp1	20.3712	3911.46	-7.58758	5.01374e-07	1.80947e-05
ENSMUSG00000037295	Ldlrap1	1703.48	894.746	0.929115	5.15196e-07	1.85571e-05
ENSMUSG00000039628	Hs3st6	26.7518	78.8074	-1.54867	5.16875e-07	1.85813e-05
ENSMUSG00000061718	Ppp1r1b	4.14715	50.6024	-3.59041	5.18068e-07	1.85878e-05
ENSMUSG00000004099	Dnmt1	1045.6	531.224	0.975676	5.34336e-07	1.91229e-05
ENSMUSG00000052087	Rgs14	277.671	126.983	1.12264	5.35058e-07	1.91229e-05
ENSMUSG00000015112	Slc25a13	278.58	58.4493	2.24716	5.4852e-07	1.9566e-05
ENSMUSG00000020340	Cyfip2	407.605	192.329	1.08236	5.66588e-07	2.01714e-05
ENSMUSG00000029082	Bst1	364.879	105.27	1.78794	5.70587e-07	2.02746e-05
ENSMUSG00000024679	Ms4a6d	1093.03	274.349	1.9924	5.92248e-07	2.10037e-05
ENSMUSG00000029420	Rimbp2	8.63426	57.7216	-2.73147	6.01882e-07	2.13026e-05
ENSMUSG00000022885	St6gal1	999.283	520.794	0.938298	6.02991e-07	2.13026e-05
ENSMUSG00000001517	Foxm1	201.791	64.1082	1.65357	6.13163e-07	2.16205e-05
ENSMUSG00000039377	Hlx	605.114	272.982	1.14705	6.2742e-07	2.20809e-05
ENSMUSG00000019874	Fabp7	76.6512	9.41904	3.00879	6.29238e-07	2.21026e-05
ENSMUSG00000023982	Guca1a	159.753	31.0871	2.35045	6.36508e-07	2.23139e-05
ENSMUSG00000038496	Slc19a3	2.06509	25.7811	-3.61534	6.37678e-07	2.23139e-05
ENSMUSG00000000555	Itga5	1731.78	1055.07	0.714958	6.8259e-07	2.38401e-05
ENSMUSG00000059326	Csf2ra	2928.36	1219.49	1.26359	6.89687e-07	2.40424e-05
ENSMUSG00000001403	Ube2c	558.797	171.929	1.69733	6.92439e-07	2.40927e-05
ENSMUSG00000027994	Mcub	721.237	280.927	1.35933	6.99691e-07	2.42991e-05
ENSMUSG00000027339	Rassf2	1728.31	876.454	0.978427	7.03521e-07	2.43861e-05
ENSMUSG00000023827	Agpat4	530.554	193.166	1.45689	7.10612e-07	2.45856e-05
ENSMUSG00000054200	Ffar4	328.451	806.744	-1.29483	7.14058e-07	2.46585e-05
ENSMUSG00000031885	Cbfb	1278.14	644.259	0.98716	7.26172e-07	2.50298e-05
ENSMUSG00000005268	Prlr	168.841	389.132	-1.20185	7.53689e-07	2.59297e-05
ENSMUSG00000045328	Cenpe	204.229	71.6419	1.50409	7.83368e-07	2.69005e-05
ENSMUSG00000034006	Pqlc1	1027.37	463.031	1.14924	7.99023e-07	2.7387e-05
ENSMUSG00000056515	Rab31	2222.55	1051.04	1.07976	8.16987e-07	2.79225e-05
ENSMUSG00000033952	Aspm	113.756	34.584	1.71058	8.1768e-07	2.79225e-05
ENSMUSG00000027009	Itga4	516.882	260.582	0.987162	8.19376e-07	2.79286e-05
ENSMUSG00000026355	Mcm6	1080.53	418.635	1.36624	8.40313e-07	2.85893e-05
ENSMUSG00000036446	Lum	4809.68	1483.2	1.69689	8.42984e-07	2.86272e-05
ENSMUSG00000034738	Nostrin	177.246	51.8737	1.76583	8.5345e-07	2.88728e-05
ENSMUSG00000063130	Calml3	0.219622	36.8192	-6.99788	8.54515e-07	2.88728e-05
ENSMUSG00000038332	Sesn1	2252.89	1217.25	0.887476	8.5492e-07	2.88728e-05
ENSMUSG00000003206	Ebi3	139.242	49.574	1.48472	8.67528e-07	2.92449e-05
ENSMUSG00000021939	Ctsb	109415	57461	0.929137	8.72391e-07	2.93039e-05
ENSMUSG00000021081	Serpina1f	6.25809	1324.81	-7.73554	8.72463e-07	2.93039e-05
ENSMUSG00000078607	1810010H24Rik	47.2807	111.001	-1.23224	9.06005e-07	3.03751e-05
ENSMUSG00000024644	Cndp2	6362.51	3169.68	1.00511	9.1715e-07	3.06929e-05
ENSMUSG00000037148	Arhgap10	926.45	472.096	0.971307	9.22691e-07	3.08222e-05
ENSMUSG00000030536	Iqgap1	7260.05	3923.8	0.88762	9.30653e-07	3.09905e-05
ENSMUSG00000035473	Galm	749.148	1317.56	-0.814048	9.31095e-07	3.09905e-05
ENSMUSG00000021136	Smoc1	3259.68	8311.4	-1.35026	9.3769e-07	3.11536e-05
ENSMUSG00000036381	P2ry14	149.234	58.5188	1.34659	9.5603e-07	3.17058e-05
ENSMUSG00000021194	Chga	105.063	19.6727	2.42318	9.6557e-07	3.19645e-05
ENSMUSG00000031129	Slc9a9	649.161	291.778	1.15078	1.00064e-06	3.3066e-05
ENSMUSG00000016529	Il10	50.1421	7.63933	2.68828	1.01126e-06	3.33572e-05
ENSMUSG00000026819	Slc25a25	1366.36	2312.2	-0.758303	1.01641e-06	3.34671e-05
ENSMUSG00000043613	Mmp3	196.737	40.5214	2.27536	1.04753e-06	3.44299e-05
ENSMUSG00000041481	Serpina3g	352.956	78.4063	2.17077	1.05531e-06	3.46239e-05
ENSMUSG00000021569	Trip13	92.4284	22.7698	2.01985	1.06129e-06	3.47581e-05
ENSMUSG00000033998	Kcnk1	3.47507	73.4324	-4.42548	1.08859e-06	3.55888e-05
ENSMUSG00000017400	Stac2	260.045	90.7693	1.51775	1.09918e-06	3.58716e-05
ENSMUSG00000030774	Pak1	566.358	193.262	1.54872	1.10729e-06	3.60001e-05
ENSMUSG00000049871	Nlrc3	100.349	37.1534	1.43779	1.10962e-06	3.60001e-05
ENSMUSG00000039774	Galnt12	189.631	70.0353	1.43076	1.11056e-06	3.60001e-05
ENSMUSG00000012443	Kif11	207.474	63.924	1.68886	1.11095e-06	3.60001e-05
ENSMUSG00000037580	Gch1	230.312	109.386	1.0715	1.11363e-06	3.60237e-05
ENSMUSG00000030849	Fgfr2	121.235	246.009	-1.01782	1.12399e-06	3.62951e-05
ENSMUSG00000090150	Acad11	1392.68	3211.39	-1.20508	1.14781e-06	3.69994e-05
ENSMUSG00000038352	Arl5c	134.743	41.4418	1.6942	1.15225e-06	3.70176e-05
ENSMUSG00000021238	Aldh6a1	4785.65	10401.7	-1.11996	1.1524e-06	3.70176e-05
ENSMUSG00000028249	Sdcbp	10157.3	4316.01	1.23463	1.17009e-06	3.75202e-05
ENSMUSG00000040410	Fbxl4	740.949	1235.04	-0.736413	1.17252e-06	3.7533e-05
ENSMUSG00000023942	Slc29a1	1302.59	696.747	0.902204	1.19377e-06	3.81467e-05
ENSMUSG00000031827	Cotl1	7709.51	2476.77	1.63798	1.20403e-06	3.83678e-05
ENSMUSG00000021209	Ppp4r4	48.544	115.947	-1.25363	1.20486e-06	3.83678e-05
ENSMUSG00000027488	Snta1	2170.22	4146.75	-0.933892	1.24401e-06	3.95464e-05
ENSMUSG00000027351	Spred1	1556.39	824.797	0.915295	1.27303e-06	4.03988e-05
ENSMUSG00000018920	Cxcl16	1068.24	389.596	1.4544	1.27875e-06	4.05107e-05
ENSMUSG00000031434	Morc4	720.287	1423.55	-0.982433	1.29149e-06	4.08439e-05
ENSMUSG00000022952	Runx1	666.733	292.93	1.18452	1.29447e-06	4.0868e-05
ENSMUSG00000057219	Armc7	370.991	173.342	1.09394	1.29988e-06	4.09686e-05
ENSMUSG00000057948	Unc13d	257.606	101.044	1.34522	1.30466e-06	4.1049e-05
ENSMUSG00000046179	E2f8	79.8814	20.762	1.93295	1.31025e-06	4.11544e-05
ENSMUSG00000049719	Prss46	33.312	1.81842	4.09492	1.35539e-06	4.24996e-05
ENSMUSG00000110386	Gm42031	429.905	89.3576	2.26166	1.35977e-06	4.25644e-05
ENSMUSG00000034265	Zdhhc14	437.877	239.005	0.871863	1.38587e-06	4.32365e-05
ENSMUSG00000056708	Ier5	1807.41	797.824	1.17951	1.38594e-06	4.32365e-05
ENSMUSG00000003477	Inmt	1302.72	5715.07	-2.13313	1.39821e-06	4.35456e-05
ENSMUSG00000002059	Rab34	2147.77	3302.24	-0.620481	1.40748e-06	4.37602e-05
ENSMUSG00000068758	Il3ra	1642.51	651.505	1.33358	1.41217e-06	4.38319e-05
ENSMUSG00000048677	Tpcn2	1390.59	625.022	1.15316	1.41919e-06	4.39758e-05
ENSMUSG00000038298	Pdzk1	0	18.9767	-6.76243	1.42541e-06	4.40942e-05
ENSMUSG00000109282	Gm45188	9.48759	51.5268	-2.42989	1.46387e-06	4.5208e-05
ENSMUSG00000037217	Syn1	151.808	44.0645	1.77496	1.50362e-06	4.63579e-05
ENSMUSG00000023015	Racgap1	475.42	171.66	1.46615	1.50815e-06	4.64198e-05
ENSMUSG00000046764	A530053G22Rik	238.643	437.669	-0.873367	1.51276e-06	4.64839e-05
ENSMUSG00000037946	Fgd3	416.051	147.423	1.49326	1.54179e-06	4.7297e-05
ENSMUSG00000034227	Foxj1	2.56288	46.4486	-4.16774	1.54964e-06	4.74587e-05
ENSMUSG00000006273	Atp6v1b2	11138.4	4640.03	1.26324	1.59557e-06	4.87842e-05
ENSMUSG00000037225	Fgf2	530.215	1389.94	-1.38969	1.60734e-06	4.89273e-05
ENSMUSG00000079553	Kifc1	220.482	77.5208	1.50018	1.60735e-06	4.89273e-05
ENSMUSG00000029482	Aacs	2368.14	4522.9	-0.933208	1.60823e-06	4.89273e-05
ENSMUSG00000051220	Ercc6l	96.742	28.9496	1.72238	1.62035e-06	4.92149e-05
ENSMUSG00000000957	Mmp14	5041.02	1700.61	1.5674	1.63626e-06	4.96162e-05
ENSMUSG00000115230	AU022793	88.5114	10.6072	3.03306	1.64955e-06	4.9937e-05
ENSMUSG00000050721	Plekho2	3322.25	1238.07	1.42379	1.68114e-06	5.08096e-05
ENSMUSG00000000142	Axin2	405.798	804.732	-0.986631	1.69535e-06	5.11552e-05
ENSMUSG00000005410	Mcm5	606.498	229.419	1.40002	1.71219e-06	5.15788e-05
ENSMUSG00000045636	Mtus1	1224.18	2208.99	-0.851066	1.72944e-06	5.20133e-05
ENSMUSG00000032348	Gsta4	169.956	425.203	-1.32216	1.74831e-06	5.24949e-05
ENSMUSG00000034317	Trim59	129.108	42.4013	1.59364	1.77659e-06	5.32572e-05
ENSMUSG00000004267	Eno2	198.152	92.4893	1.09932	1.79968e-06	5.38617e-05
ENSMUSG00000107761	2010008C14Rik	65.0442	15.249	2.07766	1.80747e-06	5.40069e-05
ENSMUSG00000034959	Rubcnl	96.0684	41.0999	1.21936	1.81273e-06	5.40765e-05
ENSMUSG00000056069	Otulinl	819.691	316.04	1.37346	1.91233e-06	5.69553e-05
ENSMUSG00000032870	Smap2	1562.91	824.815	0.921518	1.9289e-06	5.73559e-05
ENSMUSG00000001334	Fndc5	139.172	26.9734	2.36445	1.95543e-06	5.8051e-05
ENSMUSG00000027323	Rad51	145.794	39.1705	1.88325	1.96126e-06	5.81303e-05
ENSMUSG00000003644	Rps6ka1	1090.73	497.836	1.13023	2.00808e-06	5.94224e-05
ENSMUSG00000030346	Rad51ap1	101.386	33.1893	1.60019	2.05665e-06	6.0762e-05
ENSMUSG00000043088	Il17re	126.324	291.558	-1.20401	2.08404e-06	6.14726e-05
ENSMUSG00000024056	Ndc80	133.666	24.3081	2.44746	2.0917e-06	6.15999e-05
ENSMUSG00000002550	Uck1	1508.87	2886.52	-0.935659	2.1001e-06	6.17484e-05
ENSMUSG00000027639	Samhd1	4418.96	2191	1.01203	2.12469e-06	6.23717e-05
ENSMUSG00000026638	Irf6	9.8795	89.8956	-3.17686	2.14352e-06	6.28241e-05
ENSMUSG00000004360	9330159F19Rik	120.861	259.262	-1.09951	2.16605e-06	6.33837e-05
ENSMUSG00000027995	Tlr2	632.6	220.208	1.51986	2.17342e-06	6.3404e-05
ENSMUSG00000028359	Orm3	99.7511	410.409	-2.04066	2.17364e-06	6.3404e-05
ENSMUSG00000034842	Art3	2418.48	5603.14	-1.21202	2.21019e-06	6.43683e-05
ENSMUSG00000026357	Rgs18	312.985	113.42	1.45957	2.28391e-06	6.64103e-05
ENSMUSG00000026786	Apbb1ip	1155.85	452.682	1.35082	2.31155e-06	6.71079e-05
ENSMUSG00000024302	Dtna	99.0084	322.347	-1.70196	2.33856e-06	6.77851e-05
ENSMUSG00000017146	Brca1	184.003	37.1784	2.30113	2.4044e-06	6.95839e-05
ENSMUSG00000074361	C5ar2	197.356	65.2415	1.58948	2.43118e-06	7.02485e-05
ENSMUSG00000057614	Gnai1	4660.25	9845.81	-1.07908	2.43677e-06	7.02995e-05
ENSMUSG00000052459	Atp6v1a	5585.06	2777.54	1.00763	2.44802e-06	7.05137e-05
ENSMUSG00000020152	Actr2	5693.73	3210.38	0.826412	2.51137e-06	7.22255e-05
ENSMUSG00000030671	Pde3b	2870.46	7217.34	-1.33007	2.5443e-06	7.30582e-05
ENSMUSG00000020808	Pimreg	205.376	55.3311	1.88955	2.58739e-06	7.41799e-05
ENSMUSG00000028463	Car9	67.5702	17.4212	1.94398	2.59772e-06	7.43602e-05
ENSMUSG00000030972	Acsm5	78.6485	277.528	-1.81519	2.60524e-06	7.44596e-05
ENSMUSG00000019997	Ctgf	273.427	487.924	-0.834265	2.62363e-06	7.48691e-05
ENSMUSG00000002699	Lcp2	804.408	302.811	1.40752	2.73435e-06	7.79041e-05
ENSMUSG00000028874	Fgr	323.364	128.168	1.32996	2.73845e-06	7.79041e-05
ENSMUSG00000029762	Akr1b8	2237.28	630.129	1.82745	2.74271e-06	7.79049e-05
ENSMUSG00000018654	Ikzf1	674.006	367.952	0.872099	2.85484e-06	8.09648e-05
ENSMUSG00000035455	Fignl1	152.505	42.4578	1.83181	2.88081e-06	8.1556e-05
ENSMUSG00000050592	Fam78a	257.789	112.208	1.19362	2.88455e-06	8.1556e-05
ENSMUSG00000048240	Gng7	153.616	351.664	-1.19362	2.89213e-06	8.16449e-05
ENSMUSG00000046157	Tmem229b	781.929	378.626	1.04499	2.94459e-06	8.29986e-05
ENSMUSG00000000489	Pdgfb	1606.84	872.709	0.881367	2.96319e-06	8.33951e-05
ENSMUSG00000050022	Amz1	327.626	124.158	1.39976	2.97781e-06	8.36786e-05
ENSMUSG00000032487	Ptgs2	25.9845	1657.9	-5.99734	3.00023e-06	8.41802e-05
ENSMUSG00000042515	Mum1l1	9.21303	49.0639	-2.41703	3.0338e-06	8.49926e-05
ENSMUSG00000039474	Wfs1	1911.63	858.78	1.15458	3.05473e-06	8.5449e-05
ENSMUSG00000035275	Raver2	394.065	957.615	-1.28008	3.14179e-06	8.77507e-05
ENSMUSG00000022303	Dcstamp	144.767	29.9723	2.26989	3.16547e-06	8.80602e-05
ENSMUSG00000025813	Homer2	43.2061	113.36	-1.38672	3.16702e-06	8.80602e-05
ENSMUSG00000027762	Sucnr1	1325.53	2315.93	-0.804394	3.16722e-06	8.80602e-05
ENSMUSG00000037313	Tacc3	408.125	161.895	1.33078	3.20069e-06	8.88567e-05
ENSMUSG00000022500	Litaf	3611.55	2010.4	0.844666	3.21315e-06	8.90681e-05
ENSMUSG00000027408	Cpxm1	2223.73	826.185	1.42778	3.31167e-06	9.16611e-05
ENSMUSG00000004947	Dtx2	1697.13	2826.24	-0.735357	3.34147e-06	9.23471e-05
ENSMUSG00000038894	Irs2	680.964	1929.01	-1.50164	3.34804e-06	9.23899e-05
ENSMUSG00000022221	Ripk3	314.598	120.553	1.38068	3.38821e-06	9.33584e-05
ENSMUSG00000074264	Amy1	1998.79	4951.59	-1.30867	3.40607e-06	9.37102e-05
ENSMUSG00000060093	Hist1h4a	3.63007	30.9647	-3.06475	3.42905e-06	9.41427e-05
ENSMUSG00000047246	Hist1h2be	317.155	587.26	-0.887425	3.43662e-06	9.41427e-05
ENSMUSG00000030178	Klra13-ps	65.5098	12.3428	2.41624	3.43714e-06	9.41427e-05
ENSMUSG00000002871	Tpra1	1435.21	830.462	0.788757	3.44598e-06	9.42448e-05
ENSMUSG00000025911	Adhfe1	1973.24	3689	-0.902388	3.47204e-06	9.48165e-05
ENSMUSG00000038612	Mcl1	7111.91	4374.42	0.700938	3.49277e-06	9.52413e-05
ENSMUSG00000048120	Entpd1	1015.8	596.22	0.768267	3.58666e-06	9.76569e-05
ENSMUSG00000046323	Dppa3	81.0192	12.8998	2.62626	3.60242e-06	9.7941e-05
ENSMUSG00000032135	Mcam	6660.16	12609.6	-0.920781	3.61164e-06	9.80469e-05
ENSMUSG00000022876	Samsn1	150.284	57.2954	1.38973	3.63991e-06	9.86688e-05
ENSMUSG00000046056	Sbsn	364.618	726.359	-0.994546	3.75492e-06	0.000101637
ENSMUSG00000086763	Plxna4os1	77.7947	18.2307	2.08855	3.86975e-06	0.000104591
ENSMUSG00000046410	Kcnk6	443.087	214.597	1.04211	3.8758e-06	0.000104601
ENSMUSG00000089762	Ier5l	932.42	369.681	1.33393	3.89782e-06	0.000105041
ENSMUSG00000025791	Pgm2	3158.83	4746.78	-0.587373	3.92415e-06	0.000105596
ENSMUSG00000086679	Gm15551	247.775	468.109	-0.915848	3.98953e-06	0.000107199
ENSMUSG00000035105	Egln3	65.6753	130.084	-0.985282	4.11351e-06	0.000110369
ENSMUSG00000032436	Cmtm7	938.16	344.481	1.44412	4.16063e-06	0.000111471
ENSMUSG00000021474	Sfxn1	1381.6	2795.72	-1.01688	4.20198e-06	0.000112415
ENSMUSG00000054115	Skp2	132.799	46.9612	1.49495	4.27739e-06	0.000114267
ENSMUSG00000020902	Ntn1	444.736	821.844	-0.884474	4.29236e-06	0.0001145
ENSMUSG00000023990	Tfeb	1093.32	488.789	1.16133	4.3152e-06	0.000114943
ENSMUSG00000006542	Prkag3	217.884	518.237	-1.24776	4.35059e-06	0.000115718
ENSMUSG00000019817	Plagl1	535.936	1666.34	-1.6362	4.48682e-06	0.00011917
ENSMUSG00000026712	Mrc1	5402.55	2593.1	1.05865	4.49571e-06	0.000119234
ENSMUSG00000054000	Tusc1	506.526	221.684	1.19171	4.50242e-06	0.000119239
ENSMUSG00000039316	Rftn1	1128.78	540.985	1.05971	4.52101e-06	0.00011956
ENSMUSG00000024397	Aif1	1059.65	217.15	2.28623	4.56121e-06	0.00012045
ENSMUSG00000040274	Cdk6	597.872	283.124	1.07772	4.59211e-06	0.000120965
ENSMUSG00000035914	Cd276	243.799	94.9629	1.35453	4.59386e-06	0.000120965
ENSMUSG00000038286	Bphl	612.978	962.667	-0.651152	4.61487e-06	0.000121345
ENSMUSG00000114608	Gm36161	477.727	181.659	1.39343	4.67855e-06	0.000122693
ENSMUSG00000085129	5031425F14Rik	61.4649	21.4744	1.51277	4.67947e-06	0.000122693
ENSMUSG00000047810	Ccdc88b	611.436	257.25	1.24725	4.76712e-06	0.000124813
ENSMUSG00000026126	Ptpn18	842.637	220.389	1.93397	4.78855e-06	0.000125196
ENSMUSG00000037493	Cib2	2857.88	4546.15	-0.669412	4.87088e-06	0.000127168
ENSMUSG00000054863	Fam19a5	29.6249	95.7066	-1.69136	4.9719e-06	0.000129622
ENSMUSG00000062785	Kcnc3	111.966	358.089	-1.67527	4.98932e-06	0.000129892
ENSMUSG00000052160	Pld4	2140	1079.72	0.986213	5.06034e-06	0.000131554
ENSMUSG00000028532	Cachd1	1198.89	2799.78	-1.22318	5.07352e-06	0.000131711
ENSMUSG00000020661	Dnmt3a	2039.09	1077.67	0.920136	5.35107e-06	0.000138721
ENSMUSG00000052131	Akr1b7	113.152	10444	-6.52875	5.37464e-06	0.000139136
ENSMUSG00000079105	C7	476.41	1397.49	-1.55235	5.41398e-06	0.000139957
ENSMUSG00000009905	Kdsr	737.566	1240.6	-0.749315	5.5796e-06	0.000143888
ENSMUSG00000043008	Klhl6	233.621	116.908	0.994082	5.58481e-06	0.000143888
ENSMUSG00000026955	Sapcd2	36.2362	8.83269	2.02127	5.58948e-06	0.000143888
ENSMUSG00000023992	Trem2	7500.78	903.285	3.05355	5.71158e-06	0.000146826
ENSMUSG00000037960	Card19	1763.9	695.136	1.34298	5.75863e-06	0.000147782
ENSMUSG00000028678	Kif2c	113.808	26.0851	2.10653	5.76484e-06	0.000147782
ENSMUSG00000040562	Gstm2	2663.46	4205.26	-0.658815	5.79975e-06	0.00014847
ENSMUSG00000073565	Prr16	374.329	692.861	-0.887396	5.88904e-06	0.000150547
ENSMUSG00000060002	Chpt1	16876.2	28382.6	-0.749981	5.91444e-06	0.000150986
ENSMUSG00000109036	2210406H18Rik	50.0253	10.2404	2.25902	6.0708e-06	0.000154643
ENSMUSG00000030147	Clec4b1	378.362	118.876	1.66794	6.07448e-06	0.000154643
ENSMUSG00000028238	Atp6v0d2	3027.51	352.763	3.10074	6.08695e-06	0.000154746
ENSMUSG00000042476	Abcb4	174.148	56.9047	1.61008	6.11733e-06	0.000155304
ENSMUSG00000052273	Dnah3	25.498	118.324	-2.20993	6.15855e-06	0.000156135
ENSMUSG00000003546	Klc4	925.085	521.861	0.825179	6.22288e-06	0.000157549
ENSMUSG00000017929	B4galt5	1071.4	451.195	1.24713	6.25106e-06	0.000158045
ENSMUSG00000022237	Ankrd33b	151.522	49.8466	1.5947	6.28328e-06	0.000158642
ENSMUSG00000003865	Gys1	1345.14	2407.13	-0.839215	6.2988e-06	0.000158694
ENSMUSG00000024013	Fgd2	798.074	450.963	0.821523	6.30258e-06	0.000158694
ENSMUSG00000045362	Tnfrsf26	80.8513	29.6901	1.43568	6.41108e-06	0.000161205
ENSMUSG00000035439	Haus8	416.438	144.981	1.51864	6.43143e-06	0.000161497
ENSMUSG00000074743	Thbd	2411.33	6964.05	-1.53005	6.45987e-06	0.00016199
ENSMUSG00000036894	Rap2b	782.971	271.055	1.52929	6.49762e-06	0.000162715
ENSMUSG00000098112	Bin2	455.206	139.493	1.70415	6.52829e-06	0.00016326
ENSMUSG00000094392	Gm3788	129.633	45.2781	1.51396	6.62467e-06	0.000165429
ENSMUSG00000042228	Lyn	1844.27	979.53	0.912169	6.63299e-06	0.000165429
ENSMUSG00000033059	Pygb	4943.08	10859.6	-1.13541	6.65088e-06	0.000165651
ENSMUSG00000072620	Slfn2	1851.49	572.913	1.69194	6.71065e-06	0.000166914
ENSMUSG00000035004	Igsf6	749.228	210.492	1.8299	6.7271e-06	0.000167097
ENSMUSG00000071324	Armc2	73.7798	25.1508	1.54903	6.74758e-06	0.000167274
ENSMUSG00000025888	Casp1	877.333	385.364	1.18499	6.75241e-06	0.000167274
ENSMUSG00000063286	Gm8995	825.58	431.195	0.936305	6.85503e-06	0.000169512
ENSMUSG00000031444	F10	279.807	67.0798	2.05834	6.86178e-06	0.000169512
ENSMUSG00000031609	Sap30	270.489	99.0451	1.44399	6.87037e-06	0.000169512
ENSMUSG00000044583	Tlr7	408.197	169.994	1.2619	6.92557e-06	0.000170645
ENSMUSG00000026207	Speg	436.917	217.462	1.00521	6.9485e-06	0.000170981
ENSMUSG00000046688	Tifa	566.343	227.442	1.31301	6.97832e-06	0.000171486
ENSMUSG00000038811	Gngt2	512.174	189.894	1.43062	7.08403e-06	0.000173852
ENSMUSG00000007655	Cav1	47816.8	77887.4	-0.703857	7.19987e-06	0.000176459
ENSMUSG00000021646	Mccc2	1279.88	1987.7	-0.634507	7.21751e-06	0.000176656
ENSMUSG00000031101	Sash3	817.378	326.734	1.32116	7.23876e-06	0.000176941
ENSMUSG00000029175	Slc35f6	1413.92	798.927	0.822827	7.28614e-06	0.000177863
ENSMUSG00000024610	Cd74	46535.8	20116	1.20999	7.42025e-06	0.000180897
ENSMUSG00000019866	Crybg1	543.465	311.017	0.804663	7.48969e-06	0.000182348
ENSMUSG00000044968	Napepld	541.357	1086.03	-1.00364	7.50443e-06	0.000182466
ENSMUSG00000025178	Pi4k2a	2978.08	1709.55	0.800571	7.57711e-06	0.00018399
ENSMUSG00000025001	Hells	132.497	47.4398	1.47305	7.69425e-06	0.000186588
ENSMUSG00000002870	Mcm2	570.5	245.051	1.21639	7.71447e-06	0.000186695
ENSMUSG00000010461	Eya4	132.09	44	1.57793	7.71896e-06	0.000186695
ENSMUSG00000043939	A530064D06Rik	161.121	25.7857	2.63248	7.75599e-06	0.000187345
ENSMUSG00000029580	Actb	74559.1	38350.7	0.959119	7.78994e-06	0.000187918
ENSMUSG00000030707	Coro1a	5478.4	2079.44	1.39737	7.94289e-06	0.000191357
ENSMUSG00000036820	Amdhd2	1001.91	494.955	1.01667	7.98001e-06	0.000192
ENSMUSG00000029299	Abcg3	176.287	82.2843	1.09058	8.2503e-06	0.000198244
ENSMUSG00000027956	Tmem144	92.8554	27.324	1.75913	8.38318e-06	0.000201175
ENSMUSG00000031700	Gpt2	2885.27	5980.68	-1.05146	8.3979e-06	0.000201265
ENSMUSG00000071714	Csf2rb2	876.674	437.188	1.0035	8.41938e-06	0.000201518
ENSMUSG00000040213	Kyat3	235.537	421.433	-0.840113	8.57775e-06	0.000205042
ENSMUSG00000074217	2210011C24Rik	59.2183	15.2925	1.95016	8.67958e-06	0.000207207
ENSMUSG00000037086	Prr32	463.867	1025.66	-1.14451	8.70138e-06	0.000207458
ENSMUSG00000021608	Lpcat1	837.312	550.637	0.603886	8.73382e-06	0.000207962
ENSMUSG00000068874	Selenbp1	2622.03	4714.32	-0.846144	8.75372e-06	0.000208167
ENSMUSG00000032251	Irak1bp1	205.211	357.961	-0.805238	9.01204e-06	0.000213828
ENSMUSG00000036139	Hoxc9	120.133	228.012	-0.926362	9.01502e-06	0.000213828
ENSMUSG00000008496	Pou2f2	410.642	133.547	1.61884	9.10769e-06	0.000215748
ENSMUSG00000117263	AC132460.3	46.8785	144.635	-1.62239	9.1263e-06	0.000215911
ENSMUSG00000030677	Kif22	225.412	65.5409	1.77391	9.14654e-06	0.000216112
ENSMUSG00000038543	BC028528	246.55	60.3923	2.0253	9.35416e-06	0.000220734
ENSMUSG00000022575	Gsdmd	999.286	498.809	1.00161	9.44401e-06	0.000222569
ENSMUSG00000040035	Disp2	79.2613	323.401	-2.02694	9.56738e-06	0.000225188
ENSMUSG00000022270	Retreg1	208.396	93.0857	1.15877	9.70779e-06	0.000228201
ENSMUSG00000038576	Susd4	11.1261	48.2092	-2.13597	9.7784e-06	0.000229568
ENSMUSG00000035936	Aldh5a1	345.683	636.626	-0.880692	1.00501e-05	0.000235646
ENSMUSG00000086213	A330040F15Rik	15.7616	66.278	-2.06414	1.00802e-05	0.000236052
ENSMUSG00000044461	Shisa2	34.4802	131.66	-1.92347	1.01489e-05	0.000237357
ENSMUSG00000104835	Gm5547	87.647	18.285	2.26564	1.02314e-05	0.000238984
ENSMUSG00000021965	Ska3	61.0813	16.0098	1.90702	1.02805e-05	0.000239826
ENSMUSG00000026341	Actr3	8893	4403.58	1.01383	1.05081e-05	0.00024458
ENSMUSG00000043811	Rtn4r	60.8149	9.10448	2.71254	1.05109e-05	0.00024458
ENSMUSG00000001131	Timp1	704.354	208.137	1.75636	1.05366e-05	0.00024487
ENSMUSG00000073680	Tmem88b	64.5648	283.375	-2.13208	1.06679e-05	0.000247607
ENSMUSG00000102418	Sh2d1b1	100.039	34.1713	1.53531	1.07823e-05	0.000249788
ENSMUSG00000018965	Ywhah	5297.38	2879.22	0.879402	1.07975e-05	0.000249788
ENSMUSG00000025351	Cd63	11877.6	5159.11	1.20299	1.08025e-05	0.000249788
ENSMUSG00000023047	Amhr2	172.672	332.931	-0.945377	1.08879e-05	0.000251446
ENSMUSG00000022436	Sh3bp1	429.943	149.715	1.51944	1.09106e-05	0.000251656
ENSMUSG00000086587	Gm11837	14.3118	52.1748	-1.87097	1.10048e-05	0.000253509
ENSMUSG00000039809	Gabbr2	41.5772	6.15517	2.73406	1.10189e-05	0.000253518
ENSMUSG00000054676	1600014C10Rik	1972.67	3223.56	-0.708388	1.10394e-05	0.000253672
ENSMUSG00000032113	Chek1	50.4148	19.1183	1.39148	1.10602e-05	0.000253833
ENSMUSG00000024791	Cdca5	108.969	27.0615	1.99492	1.12112e-05	0.000256729
ENSMUSG00000056214	Pard6g	135.832	289.176	-1.08941	1.12324e-05	0.000256729
ENSMUSG00000027306	Nusap1	193.092	73.4571	1.38915	1.12331e-05	0.000256729
ENSMUSG00000028681	Ptch2	347.152	1089.61	-1.64932	1.12422e-05	0.000256729
ENSMUSG00000009090	Ap1b1	3762.06	2303.64	0.70733	1.13919e-05	0.000259671
ENSMUSG00000034613	Ppm1h	731.823	404.816	0.853449	1.13992e-05	0.000259671
ENSMUSG00000037544	Dlgap5	134.244	26.8538	2.31009	1.15455e-05	0.000262678
ENSMUSG00000029718	Pcolce	2551.84	1211.57	1.07422	1.1598e-05	0.000263547
ENSMUSG00000020190	Mknk2	9180.46	16311.3	-0.829184	1.16955e-05	0.000265434
ENSMUSG00000001228	Uhrf1	430.38	133.227	1.68809	1.17409e-05	0.000265959
ENSMUSG00000073421	H2-Ab1	20622	7686.17	1.42383	1.17518e-05	0.000265959
ENSMUSG00000039873	Neurl2	235.814	101.075	1.22285	1.1762e-05	0.000265959
ENSMUSG00000050708	Ftl1	90764.5	34449.7	1.39762	1.18562e-05	0.000267761
ENSMUSG00000022969	Il10rb	1595.09	856.943	0.895761	1.18769e-05	0.0002679
ENSMUSG00000079419	Ms4a6c	320.201	115.28	1.46918	1.20187e-05	0.000270767
ENSMUSG00000027087	Itgav	1153.01	734.666	0.649466	1.22789e-05	0.000276289
ENSMUSG00000078350	Smim1	700.044	1197.61	-0.774513	1.24229e-05	0.000279189
ENSMUSG00000039126	Prune2	687.867	283.616	1.27701	1.2467e-05	0.000279837
ENSMUSG00000028601	Echdc2	427.905	866.198	-1.01694	1.25806e-05	0.000282044
ENSMUSG00000041653	Pnpla3	2615.53	6071.45	-1.21475	1.28152e-05	0.000286697
ENSMUSG00000007338	Mrpl49	799.564	1137.2	-0.508561	1.28193e-05	0.000286697
ENSMUSG00000032477	Cdc25a	214.452	106.304	1.00575	1.28765e-05	0.000287503
ENSMUSG00000042826	Fgf11	194.005	405	-1.06142	1.28865e-05	0.000287503
ENSMUSG00000048327	Ckap2l	129.625	32.7966	1.96898	1.29108e-05	0.000287695
ENSMUSG00000025915	Sgk3	604.949	335.822	0.847671	1.29355e-05	0.000287897
ENSMUSG00000069662	Marcks	8123.92	4480.81	0.858311	1.36624e-05	0.0003034
ENSMUSG00000026834	Acvr1c	1281.61	3284.04	-1.35727	1.3665e-05	0.0003034
ENSMUSG00000026548	Slamf9	706.697	283.639	1.31692	1.39686e-05	0.000309767
ENSMUSG00000086712	AI427809	131.281	45.0823	1.53711	1.41856e-05	0.000314199
ENSMUSG00000062382	Ftl1-ps1	2025.57	730.091	1.4715	1.42777e-05	0.000315859
ENSMUSG00000110235	Gm5086	69.5025	15.5606	2.16246	1.45163e-05	0.000320754
ENSMUSG00000036594	H2-Aa	19437.9	8099.19	1.26302	1.46511e-05	0.000323342
ENSMUSG00000021340	Gpld1	109.483	265.282	-1.27602	1.47674e-05	0.00032552
ENSMUSG00000029516	Cit	110.168	47.929	1.20651	1.49396e-05	0.000328922
ENSMUSG00000028917	Plekhm2	1764.22	1065.34	0.72736	1.49781e-05	0.000329374
ENSMUSG00000066595	Flvcr1	401.593	205.765	0.96123	1.50971e-05	0.000331595
ENSMUSG00000027883	Gpsm2	246.41	105.455	1.21789	1.54744e-05	0.000339478
ENSMUSG00000100862	Gm10925	401.488	847.319	-1.07788	1.57224e-05	0.000344508
ENSMUSG00000056666	Retsat	1780.2	3437.39	-0.949283	1.58392e-05	0.000346654
ENSMUSG00000031659	Adcy7	1670.12	634.698	1.39527	1.60649e-05	0.000351176
ENSMUSG00000103174	Gm37168	18.8001	1.68367	3.56448	1.61617e-05	0.000352873
ENSMUSG00000086432	B430119L08Rik	118.785	299.153	-1.33219	1.64503e-05	0.000358748
ENSMUSG00000026358	Rgs1	866.868	104.268	3.0539	1.64916e-05	0.000359225
ENSMUSG00000042331	Specc1	660.703	269.889	1.2912	1.6576e-05	0.000360636
ENSMUSG00000035376	Hacd2	3747.45	6890.53	-0.878524	1.66572e-05	0.000361884
ENSMUSG00000022376	Adcy8	2.35776	26.346	-3.4744	1.66881e-05	0.000361884
ENSMUSG00000038508	Gdf15	573.771	67.2556	3.09097	1.66979e-05	0.000361884
ENSMUSG00000048490	Nrip1	952.429	2584.17	-1.43975	1.6712e-05	0.000361884
ENSMUSG00000051735	Rinl	496.959	252.114	0.9771	1.68235e-05	0.000363869
ENSMUSG00000019558	Slc6a8	1667.25	765.64	1.12259	1.69618e-05	0.000366322
ENSMUSG00000023947	Nfkbie	376.773	201.17	0.903612	1.69767e-05	0.000366322
ENSMUSG00000068522	Aard	34.9225	147.887	-2.08281	1.71162e-05	0.000368901
ENSMUSG00000040133	Gpr176	131.075	34.0433	1.93239	1.71488e-05	0.000369171
ENSMUSG00000000275	Trim25	2057.7	1190.74	0.788969	1.72297e-05	0.00037011
ENSMUSG00000059027	9630013D21Rik	145.273	321.364	-1.14338	1.72326e-05	0.00037011
ENSMUSG00000086727	4931428L18Rik	47.1518	138.5	-1.54874	1.73769e-05	0.000372773
ENSMUSG00000040037	Negr1	254.763	612.508	-1.26512	1.76747e-05	0.000378721
ENSMUSG00000054400	Cklf	185.282	74.9365	1.30355	1.78802e-05	0.000382679
ENSMUSG00000022841	Ap2m1	6032.12	3321.59	0.860565	1.79761e-05	0.000384087
ENSMUSG00000029217	Tec	555.206	214.167	1.37181	1.79878e-05	0.000384087
ENSMUSG00000046031	Calhm6	346.057	68.4077	2.3351	1.82153e-05	0.000388495
ENSMUSG00000030095	Tmem43	4790.38	9106.56	-0.926692	1.82437e-05	0.000388651
ENSMUSG00000050074	Spink8	10.0856	703.221	-6.12857	1.83353e-05	0.00039015
ENSMUSG00000079547	H2-DMb1	2615.54	1028.96	1.34549	1.87339e-05	0.000398171
ENSMUSG00000022949	Clic6	14.2142	80.4583	-2.51495	1.87656e-05	0.000398384
ENSMUSG00000054556	Gm4876	223.824	371.007	-0.726115	1.91615e-05	0.000406321
ENSMUSG00000060969	Irx1	3.92629	105.466	-4.74138	1.93322e-05	0.000409468
ENSMUSG00000033917	Gde1	1294.97	2162.78	-0.740125	1.94033e-05	0.000410503
ENSMUSG00000038650	Rnh1	5574.62	3045.13	0.872172	1.95283e-05	0.000412672
ENSMUSG00000028385	Snx30	570.995	342.903	0.733897	1.95939e-05	0.000413585
ENSMUSG00000029086	Prom1	24.8901	123.168	-2.30037	1.97754e-05	0.000416936
ENSMUSG00000005442	Cic	2677.15	1711.86	0.64517	2.0083e-05	0.000422939
ENSMUSG00000049892	Rasd1	1300.23	2623.77	-1.01231	2.02406e-05	0.000425769
ENSMUSG00000044122	Proca1	384.43	595.108	-0.629616	2.03218e-05	0.00042699
ENSMUSG00000044252	Osbpl1a	678.746	1182.11	-0.799779	2.05159e-05	0.000430576
ENSMUSG00000021932	Rnaseh2b	333.744	139.991	1.25075	2.06926e-05	0.000433791
ENSMUSG00000116605	AC122217.1	32.8279	8.8613	1.88243	2.08459e-05	0.000436506
ENSMUSG00000061666	Gdpd1	189.687	65.0004	1.54082	2.10659e-05	0.000440226
ENSMUSG00000021969	Zdhhc20	1218.59	641.26	0.925731	2.10713e-05	0.000440226
ENSMUSG00000022665	Ccdc80	14708.4	32308.1	-1.13524	2.14186e-05	0.000446973
ENSMUSG00000095788	Sirpb1a	77.4092	19.2258	1.99562	2.15919e-05	0.00045008
ENSMUSG00000027961	Lrrc39	399.921	679.838	-0.764596	2.16602e-05	0.000450993
ENSMUSG00000008475	Arpc5	7609.55	3488.54	1.12508	2.16904e-05	0.00045111
ENSMUSG00000018566	Slc2a4	2185.5	4615.25	-1.07838	2.17351e-05	0.000451341
ENSMUSG00000034883	Lrr1	27.8538	3.57568	2.90096	2.17505e-05	0.000451341
ENSMUSG00000037434	Slc30a1	739.691	427.106	0.791508	2.17789e-05	0.000451421
ENSMUSG00000022033	Pbk	139.342	26.8808	2.356	2.18676e-05	0.00045275
ENSMUSG00000028278	Rragd	59.71	20.8723	1.50486	2.23408e-05	0.000462028
ENSMUSG00000045382	Cxcr4	430.196	255.011	0.752633	2.24786e-05	0.00046432
ENSMUSG00000104350	Gm38244	7.71234	74.9476	-3.26879	2.25021e-05	0.00046432
ENSMUSG00000030577	Cd22	256.515	80.6034	1.66598	2.27029e-05	0.000467582
ENSMUSG00000028893	Sesn2	779.771	1496.56	-0.940221	2.27116e-05	0.000467582
ENSMUSG00000027533	Fabp5	7602.5	3162.83	1.26518	2.27364e-05	0.000467582
ENSMUSG00000026430	Rassf5	440.926	261.39	0.750899	2.28184e-05	0.000468745
ENSMUSG00000049598	Vsig8	855.215	104.644	3.02914	2.28771e-05	0.000469427
ENSMUSG00000047832	Cdca4	477.75	260.571	0.872771	2.29465e-05	0.000470326
ENSMUSG00000030726	Pold3	534.386	293.348	0.862436	2.30913e-05	0.000472767
ENSMUSG00000047866	Lonp2	2853.63	4335.89	-0.603284	2.31395e-05	0.000473229
ENSMUSG00000039865	Slc44a3	155.731	455.507	-1.54711	2.35367e-05	0.000480455
ENSMUSG00000078502	Gm13212	172.059	62.7412	1.44877	2.35451e-05	0.000480455
ENSMUSG00000073468	Sft2d1	1610.6	617.504	1.38279	2.36102e-05	0.00048125
ENSMUSG00000020778	Ten1	437.538	155.888	1.48739	2.4218e-05	0.000493093
ENSMUSG00000027940	Tpm3	8398.96	5040.94	0.736381	2.43214e-05	0.000494642
ENSMUSG00000031490	Eif4ebp1	4797.07	7505.57	-0.645682	2.43478e-05	0.000494642
ENSMUSG00000041426	Hibch	1377.05	2388.52	-0.794416	2.43897e-05	0.000494947
ENSMUSG00000032702	Kank1	949.161	1769.52	-0.898068	2.48057e-05	0.000502834
ENSMUSG00000035764	Fbxo45	823.104	1488.22	-0.853768	2.48489e-05	0.000503156
ENSMUSG00000068748	Ptprz1	15.1178	76.1266	-2.34041	2.5054e-05	0.000506753
ENSMUSG00000062753	AI413582	774.65	349.055	1.14943	2.51099e-05	0.000507217
ENSMUSG00000027513	Pck1	6569.5	26853.6	-2.03123	2.51534e-05	0.000507217
ENSMUSG00000037638	Zbtb42	219.427	112.197	0.965474	2.51684e-05	0.000507217
ENSMUSG00000031438	Rnf128	1559.67	175.545	3.15085	2.51872e-05	0.000507217
ENSMUSG00000057766	Ankrd29	163.617	453.221	-1.46819	2.54995e-05	0.000512943
ENSMUSG00000026809	Spaca9	39.6947	8.12159	2.2812	2.5532e-05	0.000513037
ENSMUSG00000053560	Ier2	1087.83	501.729	1.11621	2.56585e-05	0.000515016
ENSMUSG00000029163	Emilin1	984.031	511.345	0.943091	2.57396e-05	0.000516081
ENSMUSG00000105867	Gm42517	82.7684	274.588	-1.72989	2.58299e-05	0.000517329
ENSMUSG00000038451	Spsb2	591.139	294.834	1.00207	2.61223e-05	0.000522337
ENSMUSG00000030546	Plin1	28770.5	55312.9	-0.943007	2.61367e-05	0.000522337
ENSMUSG00000042821	Snai1	178.779	88.9275	1.00083	2.61841e-05	0.000522717
ENSMUSG00000016283	H2-M2	38.9704	5.97908	2.66851	2.71299e-05	0.000540883
ENSMUSG00000016559	H3f3b	6698.57	3607.94	0.89253	2.71529e-05	0.000540883
ENSMUSG00000027315	Spint1	4.48742	44.8347	-3.32255	2.71889e-05	0.000541014
ENSMUSG00000029007	Agtrap	1238.47	700.168	0.821717	2.72301e-05	0.000541069
ENSMUSG00000024892	Pcx	12894.7	24239.5	-0.910529	2.72694e-05	0.000541069
ENSMUSG00000045502	Hcar2	196.667	338.52	-0.78238	2.72798e-05	0.000541069
ENSMUSG00000008384	Sertad1	609.177	290.566	1.06688	2.73213e-05	0.000541309
ENSMUSG00000022769	Sdf2l1	884.73	475.331	0.894943	2.77715e-05	0.000549637
ENSMUSG00000021003	Galc	1099.4	620.751	0.824407	2.78715e-05	0.000551023
ENSMUSG00000030935	Acsm3	21.3551	138.151	-2.69113	2.81161e-05	0.000555264
ENSMUSG00000023048	Prr13	4285.37	1937.33	1.14516	2.82838e-05	0.000557976
ENSMUSG00000023993	Treml1	26.6188	5.13373	2.37066	2.84646e-05	0.000560941
ENSMUSG00000024642	Tle4	497.148	324.765	0.613197	2.86483e-05	0.000563958
ENSMUSG00000086291	Gm15513	58.5446	19.6638	1.55626	2.89408e-05	0.000569108
ENSMUSG00000078234	Klhdc7a	3205.84	7159.39	-1.159	2.9143e-05	0.000572473
ENSMUSG00000060586	H2-Eb1	19179.4	7755.27	1.3063	2.93093e-05	0.000575125
ENSMUSG00000032942	Ucp3	394.984	754.751	-0.932571	2.95596e-05	0.000579418
ENSMUSG00000018293	Pfn1	18085.6	9054.52	0.998082	2.96302e-05	0.000580184
ENSMUSG00000044393	Dsg2	0	9.83495	-5.82165	2.99282e-05	0.000585397
ENSMUSG00000021552	Gkap1	392.56	611.733	-0.640416	3.02217e-05	0.000590511
ENSMUSG00000020904	Cfap52	0.282953	12.1236	-5.39847	3.03519e-05	0.000592426
ENSMUSG00000037725	Ckap2	116.436	38.862	1.57823	3.04722e-05	0.000594144
ENSMUSG00000070056	Mfhas1	699.062	346.941	1.00919	3.06286e-05	0.000596562
ENSMUSG00000021376	Tpmt	177.748	308.209	-0.793705	3.08278e-05	0.000599805
ENSMUSG00000015312	Gadd45b	991.6	476.463	1.05647	3.10568e-05	0.000603624
ENSMUSG00000038379	Ttk	54.69	10.8449	2.31236	3.15792e-05	0.000613129
ENSMUSG00000051235	Gen1	41.6187	13.0467	1.66148	3.16752e-05	0.000614346
ENSMUSG00000046318	Ccbe1	193.126	367.341	-0.928471	3.23531e-05	0.000626728
ENSMUSG00000034810	Scn7a	1998.5	4461.39	-1.15838	3.23818e-05	0.000626728
ENSMUSG00000049775	Tmsb4x	65418.3	23706.4	1.46441	3.25308e-05	0.000628953
ENSMUSG00000027376	Prom2	1.07327	33.4164	-5.05304	3.27461e-05	0.00063245
ENSMUSG00000000149	Gna12	4519.49	2650.2	0.769901	3.40007e-05	0.000655993
ENSMUSG00000021033	Gstz1	10402.2	17006	-0.709131	3.41254e-05	0.000657709
ENSMUSG00000000385	Tmprss2	1.57106	29.8228	-4.32091	3.44419e-05	0.000663115
ENSMUSG00000062585	Cnr2	188.672	72.0983	1.3835	3.52976e-05	0.000678879
ENSMUSG00000017781	Pitpna	4884.41	2891.27	0.756285	3.54092e-05	0.000680316
ENSMUSG00000007891	Ctsd	79346	30134.7	1.39672	3.54864e-05	0.000681087
ENSMUSG00000056973	Ces1d	7451.96	23279.1	-1.64333	3.65993e-05	0.000701715
ENSMUSG00000020810	Cygb	2565.61	1575.95	0.702875	3.6693e-05	0.00070278
ENSMUSG00000074476	Spc24	117.658	42.1385	1.46994	3.67745e-05	0.000703608
ENSMUSG00000028873	Cdca8	275.622	97.9104	1.48764	3.68501e-05	0.000704322
ENSMUSG00000019773	Fbxo5	128.863	52.4252	1.28683	3.70915e-05	0.000708201
ENSMUSG00000034041	Lyl1	941.056	463.741	1.02019	3.71901e-05	0.000709143
ENSMUSG00000036622	Atp13a2	3735.5	2028.17	0.880834	3.72179e-05	0.000709143
ENSMUSG00000023186	Vwa5a	2651.33	1779.16	0.575065	3.72844e-05	0.000709676
ENSMUSG00000006715	Gmnn	360.005	133.502	1.42816	3.73512e-05	0.000710214
ENSMUSG00000027559	Car3	156790	388321	-1.30842	3.75993e-05	0.000714192
ENSMUSG00000053279	Aldh1a1	4357.07	7938.22	-0.865385	3.76732e-05	0.000714859
ENSMUSG00000036667	Tcaf1	2067.8	3997.39	-0.950709	3.78534e-05	0.000717539
ENSMUSG00000038034	Igsf8	2111.05	1173.74	0.846494	3.83582e-05	0.000726359
ENSMUSG00000026062	Slc9a2	5.09483	26.0844	-2.3354	3.89734e-05	0.000737249
ENSMUSG00000021508	Cxcl14	337.021	132.004	1.35002	3.94484e-05	0.000744839
ENSMUSG00000032047	Acat1	3938.88	5383.35	-0.450552	3.94555e-05	0.000744839
ENSMUSG00000026688	Mgst3	3177.57	5563.68	-0.808034	3.95621e-05	0.000746086
ENSMUSG00000033065	Pfkm	463.533	700.288	-0.594725	4.01929e-05	0.000757207
ENSMUSG00000005054	Cstb	5179.71	1971.21	1.39363	4.02999e-05	0.000758445
ENSMUSG00000054474	Thnsl2	410.644	688.793	-0.745619	4.06512e-05	0.000764276
ENSMUSG00000035273	Hpse	465.376	185.653	1.32376	4.08809e-05	0.000767811
ENSMUSG00000031304	Il2rg	472.07	158.654	1.57181	4.15004e-05	0.00077865
ENSMUSG00000023026	Dip2b	770.642	510.674	0.592771	4.15875e-05	0.00077949
ENSMUSG00000056133	Unc93a2	5.75499	38.3272	-2.74254	4.17177e-05	0.000781136
ENSMUSG00000025461	Cd163l1	171.532	83.2881	1.04331	4.17856e-05	0.000781612
ENSMUSG00000026765	Lypd6b	32.3908	90.8459	-1.48762	4.27327e-05	0.000798517
ENSMUSG00000002565	Scin	10.7511	67.8672	-2.67055	4.32516e-05	0.000807392
ENSMUSG00000032898	Fbxo21	1457.09	3647.59	-1.32369	4.34663e-05	0.000810578
ENSMUSG00000048486	Fitm2	2931.43	4846.36	-0.725033	4.36769e-05	0.000813681
ENSMUSG00000090084	Srpx	592.292	280.639	1.07536	4.40146e-05	0.000819144
ENSMUSG00000057134	Ado	974.916	619.743	0.652814	4.40639e-05	0.000819223
ENSMUSG00000091498	Mpc1-ps	1313.54	2125.08	-0.694025	4.41136e-05	0.000819223
ENSMUSG00000030492	Slc7a9	0	13.7316	-6.29189	4.41524e-05	0.000819223
ENSMUSG00000039396	Neil3	55.1042	14.7616	1.87088	4.42399e-05	0.000820019
ENSMUSG00000006304	Arpc2	7131.08	4332.19	0.718876	4.47035e-05	0.000827779
ENSMUSG00000029234	Tmem165	2116.4	1225.79	0.78751	4.48625e-05	0.000829889
ENSMUSG00000028159	Dapp1	311.862	154.034	1.01599	4.57087e-05	0.000844693
ENSMUSG00000052681	Rap1b	6660.93	3616.36	0.880975	4.59827e-05	0.000848904
ENSMUSG00000026979	Psd4	713.337	367.266	0.956354	4.61451e-05	0.000851048
ENSMUSG00000031725	Ces1f	439.534	1571.6	-1.8379	4.72358e-05	0.000870292
ENSMUSG00000046341	Gm11223	37.67	8.82778	2.09119	4.75966e-05	0.000876062
ENSMUSG00000041064	Pif1	45.8732	12.1438	1.89073	4.7762e-05	0.00087823
ENSMUSG00000027332	Ivd	3404.85	6163.45	-0.856025	4.78311e-05	0.000878622
ENSMUSG00000032359	Ctsh	3529.44	1614.7	1.1278	4.88567e-05	0.000896567
ENSMUSG00000041794	Myrip	143.984	387.551	-1.42638	4.91347e-05	0.00090077
ENSMUSG00000031881	Cdh16	1.40992	28.8206	-4.34603	4.96424e-05	0.000909172
ENSMUSG00000032311	Nrg4	527.059	1131.36	-1.1008	4.9708e-05	0.000909469
ENSMUSG00000018167	Stard3	857.715	488.469	0.810898	4.98329e-05	0.000910848
ENSMUSG00000039153	Runx2	128.222	66.0061	0.954376	5.04723e-05	0.000921621
ENSMUSG00000084796	Mir142hg	151.014	37.5229	2.00784	5.06761e-05	0.000924424
ENSMUSG00000036863	Syde2	176.604	365.371	-1.04826	5.1239e-05	0.000933768
ENSMUSG00000000440	Pparg	2731.27	4260.19	-0.641208	5.13176e-05	0.000934276
ENSMUSG00000026683	Nuf2	129.63	31.1777	2.04256	5.14231e-05	0.000935271
ENSMUSG00000020963	Tshr	2077.04	4084.03	-0.975334	5.16145e-05	0.000937825
ENSMUSG00000038267	Slc22a23	217.936	480.697	-1.14016	5.17672e-05	0.000939671
ENSMUSG00000049562	Ap5b1	308.356	159.912	0.943813	5.20487e-05	0.000943851
ENSMUSG00000029189	Sel1l3	214.986	39.4487	2.44042	5.29692e-05	0.000959499
ENSMUSG00000023367	Tmem176a	3426.47	1362.28	1.33042	5.30159e-05	0.000959499
ENSMUSG00000010142	Tnfrsf13b	326.699	140.265	1.21455	5.33003e-05	0.000963699
ENSMUSG00000030220	Arhgdib	2211.43	1034.65	1.09516	5.44912e-05	0.000984264
ENSMUSG00000020889	Nr1d1	700.501	1958.27	-1.48301	5.5035e-05	0.000993112
ENSMUSG00000020598	Nrcam	117.937	43.5865	1.4254	5.54541e-05	0.000999694
ENSMUSG00000039197	Adk	1050.58	1570.21	-0.579846	5.56328e-05	0.00100194
ENSMUSG00000000058	Cav2	9279.59	15087.7	-0.701166	5.5935e-05	0.00100639
ENSMUSG00000043673	Kcns3	425.12	1085.63	-1.35219	5.61538e-05	0.00100934
ENSMUSG00000026988	Wdsub1	635.228	911.968	-0.521004	5.63534e-05	0.00101194
ENSMUSG00000003526	Prodh	685.019	1392.59	-1.02275	5.66144e-05	0.00101564
ENSMUSG00000027890	Gstm4	720.112	1120.93	-0.638186	5.68467e-05	0.00101881
ENSMUSG00000059049	Frem1	14.0366	0.535299	4.75087	5.71611e-05	0.00102345
ENSMUSG00000028175	Depdc1a	27.814	6.31173	2.14738	5.86265e-05	0.00104867
ENSMUSG00000039103	Nexn	159.076	286.526	-0.845146	5.94566e-05	0.00106248
ENSMUSG00000028691	Prdx1	29127.3	9800.74	1.57139	5.95426e-05	0.00106299
ENSMUSG00000066364	Serpina3b	37.3161	158.108	-2.08122	5.98897e-05	0.00106815
ENSMUSG00000027540	Ptpn1	2154.26	1292.2	0.736908	6.0267e-05	0.00107255
ENSMUSG00000025314	Ptprj	1199.05	614.626	0.963363	6.02754e-05	0.00107255
ENSMUSG00000027469	Tpx2	296.458	99.4904	1.57036	6.03296e-05	0.00107255
ENSMUSG00000025955	Akr1cl	48.2053	180.317	-1.90287	6.03693e-05	0.00107255
ENSMUSG00000049588	Ccdc69	206.826	387.258	-0.903428	6.19028e-05	0.00109778
ENSMUSG00000004626	Stxbp2	1564.22	933.259	0.744454	6.19089e-05	0.00109778
ENSMUSG00000059811	Atl2	1101.86	1739.18	-0.658409	6.21406e-05	0.00110083
ENSMUSG00000036634	Mag	57.141	20.2225	1.48717	6.23272e-05	0.00110307
ENSMUSG00000030519	Apba2	1.90525	15.2503	-3.00515	6.28836e-05	0.00111185
ENSMUSG00000020788	Atp2a3	1482	3172.09	-1.09764	6.38957e-05	0.00112866
ENSMUSG00000055782	Abcd2	6614.88	13850.6	-1.06611	6.42714e-05	0.00113369
ENSMUSG00000037071	Scd1	132518	450407	-1.76504	6.43039e-05	0.00113369
ENSMUSG00000037649	H2-DMa	2255	806.257	1.4837	6.48939e-05	0.001143
ENSMUSG00000103847	Gm20056	228.545	47.3075	2.27062	6.56322e-05	0.00115468
ENSMUSG00000090213	Tmem189	2369.15	1519.78	0.640312	6.56822e-05	0.00115468
ENSMUSG00000026463	Atp2b4	1979.86	5609.48	-1.5023	6.62222e-05	0.00116306
ENSMUSG00000026617	Bpnt1	902.503	1331.34	-0.560209	6.66232e-05	0.00116871
ENSMUSG00000015094	Npdc1	3125.9	4443.55	-0.507141	6.66707e-05	0.00116871
ENSMUSG00000003123	Lipe	28943.5	44883.4	-0.632906	6.68156e-05	0.00116977
ENSMUSG00000091955	Gm9844	119.619	43.3463	1.45883	6.68585e-05	0.00116977
ENSMUSG00000032802	Srxn1	2214.92	923.52	1.26147	6.69336e-05	0.00116997
ENSMUSG00000051682	Treml4	63.2545	11.2647	2.46728	6.73473e-05	0.00117609
ENSMUSG00000019326	Aoc3	17305.9	40025.9	-1.20965	6.84322e-05	0.00119337
ENSMUSG00000014776	Nol3	757.187	1233.91	-0.703842	6.8467e-05	0.00119337
ENSMUSG00000059159	Gm8129	73.7849	22.2384	1.73158	6.85669e-05	0.00119399
ENSMUSG00000054932	Afp	54.3122	5.55923	3.28124	6.91969e-05	0.00120382
ENSMUSG00000026622	Nek2	165.384	86.8879	0.922905	6.93319e-05	0.00120503
ENSMUSG00000074577	Ripor3	192.717	93.1791	1.04562	6.97481e-05	0.00121112
ENSMUSG00000030144	Clec4d	1182.26	92.7618	3.67052	7.01207e-05	0.00121572
ENSMUSG00000024456	Diaph1	3019.39	2030.69	0.572128	7.01452e-05	0.00121572
ENSMUSG00000064370	mt-Cytb	63907	124696	-0.964361	7.06986e-05	0.00122416
ENSMUSG00000073678	Pgap1	445.732	213.397	1.06052	7.10182e-05	0.00122798
ENSMUSG00000095028	Sirpb1b	59.239	14.3078	2.05141	7.10529e-05	0.00122798
ENSMUSG00000031930	Wwp2	1117	691.945	0.689899	7.14837e-05	0.00123427
ENSMUSG00000006398	Cdc20	208.461	67.9992	1.60968	7.17012e-05	0.00123686
ENSMUSG00000029869	Ephb6	258.284	549.552	-1.0895	7.27969e-05	0.00125459
ENSMUSG00000023277	Twf2	1721.8	854.555	1.01052	7.34509e-05	0.00126325
ENSMUSG00000033192	Lpcat2	143.851	58.7609	1.28548	7.34536e-05	0.00126325
ENSMUSG00000022973	Synj1	750.47	502.075	0.579944	7.35053e-05	0.00126325
ENSMUSG00000030096	Slc6a6	3886.89	1561.63	1.31539	7.36285e-05	0.00126419
ENSMUSG00000034595	Ppp1r18	2354.27	1480.56	0.66867	7.42366e-05	0.00127344
ENSMUSG00000035279	Ssc5d	562.012	307.346	0.868323	7.44275e-05	0.00127552
ENSMUSG00000040687	Madd	650.086	394.81	0.718091	7.46368e-05	0.00127792
ENSMUSG00000031015	Swap70	967.456	586.46	0.720903	7.47611e-05	0.00127886
ENSMUSG00000023921	Mut	1716.38	2941.25	-0.776914	7.51204e-05	0.00128381
ENSMUSG00000029195	Klb	458.895	1230.86	-1.42339	7.52256e-05	0.00128442
ENSMUSG00000023571	C1qtnf12	1276.08	1894.74	-0.570144	7.54645e-05	0.0012873
ENSMUSG00000073758	Sh3d21	73.5847	183.762	-1.31629	7.57767e-05	0.00129143
ENSMUSG00000021549	Rasa1	1659.95	939.005	0.821569	7.59958e-05	0.00129397
ENSMUSG00000110018	5430437J10Rik	28.0384	5.34443	2.35157	7.66117e-05	0.00130325
ENSMUSG00000051413	Plagl2	367.277	220.581	0.73286	7.70031e-05	0.0013087
ENSMUSG00000099757	BE692007	90.0625	39.6243	1.17821	7.75582e-05	0.00131691
ENSMUSG00000072624	Gm5460	97.9172	230.055	-1.23046	7.83785e-05	0.00132962
ENSMUSG00000032915	Adgre4	149.836	70.8416	1.07251	7.90271e-05	0.00133939
ENSMUSG00000017756	Slc12a7	1387.44	971.765	0.514041	8.00873e-05	0.00135611
ENSMUSG00000031545	Gpat4	2884.16	4048.71	-0.489052	8.11397e-05	0.00137266
ENSMUSG00000032846	Zswim6	308.899	176.946	0.799726	8.14528e-05	0.00137669
ENSMUSG00000043003	Rasef	0	10.7251	-5.94677	8.15343e-05	0.00137681
ENSMUSG00000040105	Plpp6	556.702	951.656	-0.772401	8.1824e-05	0.00138043
ENSMUSG00000029373	Pf4	3259.07	1213.37	1.42507	8.22948e-05	0.0013871
ENSMUSG00000032691	Nlrp3	74.3308	30.2904	1.28155	8.24707e-05	0.0013888
ENSMUSG00000101089	2610016A17Rik	1056.69	1530.8	-0.53433	8.26912e-05	0.00139036
ENSMUSG00000049670	Morn4	27.4819	93.7679	-1.77301	8.27143e-05	0.00139036
ENSMUSG00000007034	Slc44a4	1.8075	28.5769	-4.03996	8.29405e-05	0.00139171
ENSMUSG00000062248	Cks2	155.829	66.8267	1.21532	8.29459e-05	0.00139171
ENSMUSG00000037490	Slc2a12	91.2468	257.092	-1.49483	8.30333e-05	0.0013919
ENSMUSG00000020897	Aurkb	208.332	72.6407	1.51426	8.33642e-05	0.00139521
ENSMUSG00000055612	Cdca7	117.806	51.517	1.18677	8.33868e-05	0.00139521
ENSMUSG00000022853	Ehhadh	548.653	1143.83	-1.05917	8.34579e-05	0.00139521
ENSMUSG00000042489	Clspn	106.33	25.8042	2.03108	8.40055e-05	0.00140309
ENSMUSG00000033740	St18	33.0412	5.10747	2.68915	8.40988e-05	0.00140337
ENSMUSG00000053110	Yap1	1819.78	2731.63	-0.585859	8.43761e-05	0.00140673
ENSMUSG00000096965	3300005D01Rik	22.3448	4.57554	2.27243	8.46291e-05	0.00140957
ENSMUSG00000064109	Hcst	196.945	56.0408	1.81025	8.46998e-05	0.00140957
ENSMUSG00000015133	Lrrk1	927.574	568.109	0.706564	8.52435e-05	0.00141734
ENSMUSG00000051864	Tbc1d22a	1272.97	837.861	0.60259	8.55043e-05	0.00141984
ENSMUSG00000055737	Ghr	16189	28512.8	-0.816588	8.55483e-05	0.00141984
ENSMUSG00000024972	Lgals12	1820.4	4174.45	-1.19712	8.65615e-05	0.00143536
ENSMUSG00000026708	Cenpl	130.065	63.3534	1.0354	8.70423e-05	0.00144204
ENSMUSG00000115936	4833415N18Rik	18.3771	2.2663	3.00787	8.73254e-05	0.00144542
ENSMUSG00000016194	Hsd11b1	1320.73	2647.88	-1.0031	8.76094e-05	0.00144882
ENSMUSG00000029994	Anxa4	2870.72	1755.04	0.709673	8.79986e-05	0.00145319
ENSMUSG00000073492	Gm10521	43.8449	12.8833	1.78094	8.80315e-05	0.00145319
ENSMUSG00000033685	Ucp2	16935.8	7341.14	1.20593	8.83693e-05	0.0014571
ENSMUSG00000039232	Stx11	183.485	79.5789	1.19808	8.84265e-05	0.0014571
ENSMUSG00000022987	Zfp641	72.5018	159.5	-1.13498	8.85398e-05	0.00145766
ENSMUSG00000014602	Kif1a	63.7036	22.9799	1.47548	8.89806e-05	0.00146234
ENSMUSG00000078780	Gm5150	146.74	24.5904	2.56724	8.89829e-05	0.00146234
ENSMUSG00000021477	Ctsl	27144.2	13094.5	1.05164	8.95658e-05	0.0014706
ENSMUSG00000022505	Emp2	455.991	773.6	-0.76173	8.99389e-05	0.00147542
ENSMUSG00000022972	Cfap298	112.838	192.518	-0.770269	9.0645e-05	0.00148567
ENSMUSG00000033323	Ctdp1	531.033	365.374	0.539759	9.12355e-05	0.00149402
ENSMUSG00000000278	Scpep1	2509.47	1344.77	0.899511	9.17177e-05	0.00150058
ENSMUSG00000028850	Gpatch3	296.596	155.436	0.931656	9.21452e-05	0.00150624
ENSMUSG00000048096	Lmod1	44.5098	111.797	-1.33513	9.22951e-05	0.00150735
ENSMUSG00000104291	A130071D04Rik	89.4581	13.2673	2.75623	9.2456e-05	0.00150864
ENSMUSG00000038418	Egr1	1002.61	475.169	1.07722	9.26236e-05	0.00151004
ENSMUSG00000081752	Sms-ps	131.802	52.4623	1.32529	9.32358e-05	0.00151867
ENSMUSG00000039063	Echdc3	345.943	641.91	-0.891173	9.39224e-05	0.0015285
ENSMUSG00000034216	Vps18	1109.79	732.878	0.597602	9.43306e-05	0.00153379
ENSMUSG00000020741	Cluh	4728.77	7696.17	-0.702522	9.51828e-05	0.00154628
ENSMUSG00000027378	Nphp1	327.332	564.598	-0.786831	9.54938e-05	0.00154996
ENSMUSG00000078486	Perm1	62.8156	18.7563	1.7537	9.57475e-05	0.00155271
ENSMUSG00000021754	Map3k1	846.73	553.298	0.614172	9.59934e-05	0.00155533
ENSMUSG00000026972	Arrdc1	1009.43	453.721	1.15341	9.63238e-05	0.00155931
ENSMUSG00000001128	Cfp	3563.04	1531.53	1.21777	9.69785e-05	0.00156767
ENSMUSG00000009654	Oit3	57.9146	10.7815	2.40004	9.70108e-05	0.00156767
ENSMUSG00000010660	Plcd1	625.811	1173	-0.905997	9.76373e-05	0.00157641
ENSMUSG00000027544	Nfatc2	443.127	258.18	0.77736	9.86024e-05	0.0015906
ENSMUSG00000034902	Pip5k1c	2595.09	1402.42	0.887598	9.90282e-05	0.00159607
ENSMUSG00000058755	Osm	40.6095	10.7151	1.90305	9.9419e-05	0.00160097
ENSMUSG00000048142	Nat8l	638.3	1501.3	-1.23353	9.9543e-05	0.00160101
ENSMUSG00000017561	Crlf3	584.616	344.647	0.760961	9.96038e-05	0.00160101
ENSMUSG00000059173	Pde1a	329.182	687.399	-1.06203	9.96824e-05	0.00160101
ENSMUSG00000040188	Scamp2	2225.25	1411.38	0.656398	9.98764e-05	0.00160272
ENSMUSG00000051378	Kif18b	61.3946	22.7575	1.41949	0.000101361	0.00162513
ENSMUSG00000111116	Gm48065	25.3094	4.93086	2.33589	0.00010156	0.0016269
ENSMUSG00000033577	Myo6	674.037	1098.56	-0.703594	0.000101881	0.00162958
ENSMUSG00000046207	Pik3r6	299.159	188.986	0.662157	0.000101904	0.00162958
ENSMUSG00000037894	H2afz	3382.08	1698.25	0.993564	0.000105503	0.00168567
ENSMUSG00000039981	Zc3h12d	206.231	89.388	1.20251	0.000105627	0.00168619
ENSMUSG00000028689	Ccdc163	177.911	91.3505	0.960061	0.00010607	0.00169179
ENSMUSG00000017314	Mpp2	106.964	232.141	-1.11416	0.000106373	0.00169442
ENSMUSG00000064267	Hvcn1	646.793	284.057	1.18766	0.000106419	0.00169442
ENSMUSG00000022485	Hoxc5	461.37	786.304	-0.768173	0.000106648	0.0016966
ENSMUSG00000025497	Cdhr5	1.56977	22.7428	-3.81067	0.00010767	0.00171138
ENSMUSG00000004631	Sgce	1241.28	2249.59	-0.857844	0.000108624	0.00172505
ENSMUSG00000022322	Shcbp1	59.88	17.9518	1.72017	0.000109853	0.00174304
ENSMUSG00000094910	D430019H16Rik	226.09	808.348	-1.83752	0.000109946	0.00174304
ENSMUSG00000026065	Slc9a4	72.2811	23.4827	1.6308	0.000110271	0.00174669
ENSMUSG00000018572	Phf23	1485.06	801.353	0.889669	0.00011117	0.00175942
ENSMUSG00000024270	Slc39a6	472.409	281.878	0.743474	0.000111472	0.00176213
ENSMUSG00000041552	Ptchd1	65.4605	17.4449	1.92486	0.000111533	0.00176213
ENSMUSG00000054763	Defb42	2.89357	211.528	-6.1968	0.000112045	0.0017687
ENSMUSG00000110884	Gm47416	27.059	78.8663	-1.53445	0.000112992	0.00178211
ENSMUSG00000115100	Gm34934	80.313	203.512	-1.34098	0.000113099	0.00178227
ENSMUSG00000068747	Sort1	5838.66	11490.2	-0.976649	0.000113413	0.00178455
ENSMUSG00000050052	Tdrp	1631.99	2458.42	-0.590771	0.000113528	0.00178455
ENSMUSG00000026596	Abl2	648.622	430.542	0.592107	0.00011359	0.00178455
ENSMUSG00000055809	Dnaaf3	121.514	63.1627	0.952007	0.00011365	0.00178455
ENSMUSG00000078942	Naip6	137.367	64.7899	1.0892	0.000113728	0.00178455
ENSMUSG00000029810	Tmem176b	4845.27	2427.16	0.997091	0.000114716	0.00179853
ENSMUSG00000028702	Rad54l	83.5516	26.3485	1.65307	0.000115632	0.00181134
ENSMUSG00000109293	Dcst2	94.9325	188.344	-0.986248	0.000116343	0.00182093
ENSMUSG00000083306	Gm13868	27.5626	2.30741	3.51196	0.000117788	0.00184198
ENSMUSG00000026860	Sh3glb2	2736.54	4939.68	-0.851977	0.000118018	0.00184401
ENSMUSG00000078670	Fam174b	390.814	732.894	-0.907029	0.000118615	0.00185176
ENSMUSG00000028494	Plin2	23572.2	10546.2	1.16032	0.000119234	0.00185984
ENSMUSG00000033721	Vav3	511.797	268.023	0.931154	0.000120354	0.00187573
ENSMUSG00000042167	Papd4	960.35	629.64	0.608113	0.000120465	0.00187587
ENSMUSG00000040594	Ranbp17	35.6952	84.2222	-1.23442	0.000121396	0.00188877
ENSMUSG00000021573	Tppp	267.002	662.382	-1.30913	0.000121696	0.00189183
ENSMUSG00000069792	Wfdc17	1531.62	463.646	1.7232	0.000122406	0.00190123
ENSMUSG00000051910	Sox6	263.305	533.535	-1.01705	0.000122581	0.00190123
ENSMUSG00000089832	Shkbp1	713.844	407.047	0.80928	0.00012261	0.00190123
ENSMUSG00000049848	Ceacam19	24.8501	3.17302	2.98653	0.00012336	0.00191125
ENSMUSG00000056201	Cfl1	20930.3	11934.7	0.810386	0.000123825	0.0019147
ENSMUSG00000031355	Arhgap6	269.425	142.28	0.921482	0.000123864	0.0019147
ENSMUSG00000004032	Gstm5	484.645	774.271	-0.676451	0.000123895	0.0019147
ENSMUSG00000039191	Rbpj	2109.68	1441.9	0.548368	0.000124026	0.00191512
ENSMUSG00000021069	Pygl	2638.87	4325.55	-0.712844	0.000124143	0.00191532
ENSMUSG00000041219	Arhgap11a	347.797	178.485	0.960443	0.000125081	0.00192818
ENSMUSG00000054428	Atpif1	1344.72	522.19	1.36426	0.000125973	0.0019403
ENSMUSG00000027221	Chst1	1405.85	4329.04	-1.62243	0.000126592	0.0019482
ENSMUSG00000033453	Adamts15	779.391	373.626	1.06021	0.000126923	0.00195166
ENSMUSG00000045273	Cenph	64.5729	14.1127	2.17012	0.000127401	0.00195738
ENSMUSG00000044477	Zfand3	4418.46	5902.71	-0.417759	0.000128065	0.00196595
ENSMUSG00000027223	Mapk8ip1	257.509	500.489	-0.958153	0.000128247	0.0019671
ENSMUSG00000025283	Sat1	3670.48	1749.52	1.06883	0.000129133	0.00197903
ENSMUSG00000028909	Ptpru	86.3744	156.215	-0.850213	0.000130557	0.00199919
ENSMUSG00000038172	Ttc39b	509.81	343.92	0.567273	0.000131233	0.00200788
ENSMUSG00000096960	A230028O05Rik	48.7536	7.30616	2.69468	0.000132712	0.00202882
ENSMUSG00000030323	Ift122	199.448	432.13	-1.11578	0.000133344	0.00203679
ENSMUSG00000032312	Csk	2975.77	1782.02	0.739372	0.00013348	0.00203718
ENSMUSG00000034520	Gjc1	282.132	518.708	-0.878685	0.00013429	0.00204784
ENSMUSG00000026271	Gpr35	140.62	59.1723	1.23973	0.000134586	0.00205065
ENSMUSG00000039620	Trmt9b	74.7453	140.865	-0.90965	0.000135593	0.00206207
ENSMUSG00000022346	Myc	468.012	282.133	0.728371	0.000135648	0.00206207
ENSMUSG00000046456	Tmem150b	46.9619	18.3958	1.35942	0.000135785	0.00206207
ENSMUSG00000040722	Scamp5	1120.92	674.6	0.731515	0.00013583	0.00206207
ENSMUSG00000079523	Tmsb10	6123.13	2519.01	1.28133	0.000135896	0.00206207
ENSMUSG00000110697	Gm31718	43.637	10.5731	2.0462	0.000136237	0.00206556
ENSMUSG00000048218	Amigo2	108.035	191.619	-0.828185	0.000136414	0.00206654
ENSMUSG00000020541	Tom1l1	180.938	289.806	-0.677532	0.000136677	0.00206881
ENSMUSG00000026238	Ptma	7453.9	4289.13	0.797185	0.000137689	0.00208242
ENSMUSG00000062563	Cys1	159.217	316.575	-0.990137	0.000138766	0.00209699
ENSMUSG00000062209	Erbb4	0.668435	12.2655	-4.13648	0.000139286	0.00210294
ENSMUSG00000074677	Sirpb1c	108.488	22.3703	2.2667	0.000139389	0.00210294
ENSMUSG00000023951	Vegfa	2010.14	4435.18	-1.14152	0.000141786	0.00213576
ENSMUSG00000030630	Fah	2382.57	3462.15	-0.538898	0.000141893	0.00213576
ENSMUSG00000030255	Sspn	1143.3	1971.57	-0.78602	0.000141912	0.00213576
ENSMUSG00000063564	Col23a1	169.87	317.964	-0.90141	0.00014207	0.00213639
ENSMUSG00000031495	Cd209d	142.956	318.429	-1.15569	0.000143145	0.0021508
ENSMUSG00000113757	Gm47507	21.6182	2.33031	3.14615	0.000143591	0.00215574
ENSMUSG00000000876	Pxmp4	1764.42	2587.81	-0.552071	0.000144042	0.00216075
ENSMUSG00000101431	Gm7901	112.608	219.452	-0.9634	0.000144503	0.00216477
ENSMUSG00000026879	Gsn	115867	234734	-1.01855	0.000144546	0.00216477
ENSMUSG00000016206	H2-M3	515.02	248.089	1.05301	0.000145206	0.0021729
ENSMUSG00000029819	Npy	44.4923	6.06598	2.83362	0.000146549	0.00219121
ENSMUSG00000002346	Slc25a42	334.354	603.855	-0.851077	0.000147569	0.00220467
ENSMUSG00000001349	Cnn1	23.4943	305.054	-3.70342	0.00014835	0.00221454
ENSMUSG00000047592	Nxpe5	377.98	144.995	1.38001	0.000148625	0.00221685
ENSMUSG00000020593	Lpin1	3494.47	6737.79	-0.947024	0.000150536	0.00224354
ENSMUSG00000032268	Tmprss5	6.15606	28.8154	-2.22006	0.000151334	0.0022536
ENSMUSG00000021235	Coq6	455.102	708.607	-0.638353	0.000151791	0.00225858
ENSMUSG00000045954	Cavin2	8699.63	14148.3	-0.701558	0.000151973	0.00225946
ENSMUSG00000097028	Ptgs2os	0.84886	19.4876	-4.68557	0.000152666	0.00226793
ENSMUSG00000113440	Gm46404	9.51527	40.6765	-2.10119	0.000152802	0.00226812
ENSMUSG00000034957	Cebpa	19054.5	30364.9	-0.672257	0.000154008	0.00228419
ENSMUSG00000102425	Gm26616	10.1266	29.5554	-1.54292	0.000155753	0.0023082
ENSMUSG00000030067	Foxp1	1026.9	719.625	0.512974	0.000155915	0.00230874
ENSMUSG00000062312	Erbb2	185.053	329.555	-0.831087	0.000156203	0.00231115
ENSMUSG00000085574	Gm13053	0	11.373	-6.02768	0.000157228	0.00232444
ENSMUSG00000034258	Flvcr2	10.258	35.8336	-1.80888	0.000157508	0.00232672
ENSMUSG00000085939	Cd63-ps	898.883	459.446	0.967122	0.000157655	0.00232702
ENSMUSG00000005103	Wdr1	5704.8	3512.99	0.699255	0.000159099	0.00234646
ENSMUSG00000026117	Zap70	102.691	40.8734	1.33411	0.000159553	0.00235126
ENSMUSG00000047501	Cldn4	0.282953	44.5143	-7.27577	0.000160433	0.00236235
ENSMUSG00000079659	Tmem243	642.365	923.146	-0.523437	0.000161701	0.00237911
ENSMUSG00000090394	4930523C07Rik	364.299	611.763	-0.746847	0.00016288	0.00239455
ENSMUSG00000045211	Nudt18	1653.89	2331.14	-0.494763	0.000163371	0.00239985
ENSMUSG00000035041	Creb3l3	37.6113	7.67759	2.26782	0.000163622	0.00240161
ENSMUSG00000067158	Col4a4	57.0278	131.398	-1.19741	0.000164044	0.00240589
ENSMUSG00000107879	9330102E08Rik	126.379	225.297	-0.831204	0.00016493	0.00241695
ENSMUSG00000028690	Mmachc	435.005	662.857	-0.607246	0.000165163	0.00241845
ENSMUSG00000062929	Cfl2	1388.89	1917.27	-0.464692	0.000166479	0.00243577
ENSMUSG00000004558	Ndrg2	4704.94	9152.35	-0.959929	0.000166702	0.00243711
ENSMUSG00000040945	Rcc2	2688.2	1787.07	0.5888	0.000166906	0.00243816
ENSMUSG00000025161	Slc16a3	203.014	83.4685	1.27972	0.000167895	0.00245066
ENSMUSG00000040181	Fmo1	1635.49	3012.51	-0.881033	0.000168045	0.0024509
ENSMUSG00000032245	Cln6	713.729	425.672	0.744296	0.000169165	0.00246528
ENSMUSG00000023044	Csad	1894.37	3344.61	-0.820047	0.000169641	0.00247026
ENSMUSG00000078122	F630028O10Rik	175.414	89.9733	0.964125	0.000173346	0.00252222
ENSMUSG00000029380	Cxcl1	94.9816	31.6802	1.58527	0.000173767	0.00252635
ENSMUSG00000044349	Snhg11	467.254	1397.92	-1.5806	0.000174525	0.00253536
ENSMUSG00000003585	Sec14l2	14.6981	90.5061	-2.61788	0.000174809	0.00253749
ENSMUSG00000037466	Tedc1	93.977	37.3627	1.32111	0.000175073	0.00253932
ENSMUSG00000020611	Gna13	1643.63	1133.64	0.535559	0.00017636	0.00255598
ENSMUSG00000046603	Tcaim	195.799	299.521	-0.612918	0.000176972	0.00256282
ENSMUSG00000000628	Hk2	1175.5	2228	-0.921995	0.000177137	0.0025632
ENSMUSG00000005718	Tfap4	160.793	90.0624	0.833873	0.000177968	0.00257233
ENSMUSG00000024617	Camk2a	93.5618	36.333	1.35363	0.000178074	0.00257233
ENSMUSG00000027379	Bub1	89.0102	28.1024	1.64826	0.000178188	0.00257233
ENSMUSG00000009772	Nuak2	305.245	164.866	0.88443	0.000178345	0.00257258
ENSMUSG00000042750	Bex2	0.282953	9.46426	-5.03739	0.00017995	0.00259199
ENSMUSG00000031216	Stard8	1526.25	900.028	0.761137	0.000179972	0.00259199
ENSMUSG00000027070	Lrp2	111.142	199.346	-0.838097	0.000181697	0.00261478
ENSMUSG00000027962	Vcam1	1184	499.301	1.24492	0.00018518	0.00266283
ENSMUSG00000034329	Brip1	69.1388	32.7624	1.06715	0.000185731	0.00266867
ENSMUSG00000060572	Mfap2	508.501	159.536	1.6696	0.00018736	0.00268998
ENSMUSG00000066361	Serpina3c	3308.11	5593.85	-0.757626	0.000192632	0.00276352
ENSMUSG00000057789	Bak1	927.207	610.298	0.602176	0.000195764	0.00280625
ENSMUSG00000030739	Myh14	780.056	1237.5	-0.664918	0.000197349	0.00282677
ENSMUSG00000028655	Mfsd2a	5.10826	158.387	-4.95201	0.000197905	0.00283092
ENSMUSG00000022833	Ccdc14	73.2572	36.3532	1.01698	0.000197946	0.00283092
ENSMUSG00000020331	Hcn2	126.994	224.881	-0.819904	0.000198214	0.00283255
ENSMUSG00000026204	Ptprn	59.4633	9.85368	2.57008	0.000198594	0.00283578
ENSMUSG00000033031	Cip2a	146.452	57.1724	1.34708	0.000198775	0.00283617
ENSMUSG00000030800	Prss8	2.2419	31.8699	-3.8007	0.000199467	0.00284383
ENSMUSG00000040658	Dnph1	52.4966	15.7973	1.71234	0.000200163	0.00285106
ENSMUSG00000030760	Acer3	683.427	342.878	0.993806	0.000200284	0.00285106
ENSMUSG00000025277	Abhd6	236.168	407.001	-0.784588	0.000201186	0.00286169
ENSMUSG00000074093	Svip	457.37	733.478	-0.681048	0.000202258	0.00287472
ENSMUSG00000008398	Elk3	1147.25	775.451	0.565161	0.000202802	0.00288022
ENSMUSG00000079852	Klra4	28.2146	5.79853	2.26253	0.000203864	0.00289307
ENSMUSG00000034165	Ccnd3	2538.94	3461.97	-0.447264	0.000204505	0.00289994
ENSMUSG00000000134	Tfe3	1686.5	1174.4	0.521759	0.000206471	0.00292556
ENSMUSG00000048402	Gli2	67.1589	131.992	-0.97191	0.000208313	0.0029494
ENSMUSG00000051000	Fam160a1	159.284	367.866	-1.20463	0.000208816	0.00295267
ENSMUSG00000061288	Taok3	873.596	442.368	0.980452	0.000208865	0.00295267
ENSMUSG00000057069	Ero1lb	488.723	291.645	0.742472	0.000209335	0.00295704
ENSMUSG00000026213	Stk11ip	748.894	514.463	0.541496	0.000209799	0.00296133
ENSMUSG00000028683	Eif2b3	432.459	707.101	-0.708645	0.000210175	0.00296229
ENSMUSG00000006731	B4galnt1	699.857	253.751	1.46222	0.00021019	0.00296229
ENSMUSG00000022878	Adipoq	28836.8	56514.5	-0.970711	0.000210906	0.00296802
ENSMUSG00000022494	Shisa9	58.9478	16.5996	1.81112	0.000210919	0.00296802
ENSMUSG00000003309	Ap1m2	2.94003	32.0987	-3.42883	0.000212462	0.00298745
ENSMUSG00000001663	Gstt1	854.634	1721.28	-1.01034	0.000212829	0.00299032
ENSMUSG00000041202	Pla2g2d	166.752	322.544	-0.950804	0.000213106	0.00299194
ENSMUSG00000032278	Paqr5	2.97244	25.4248	-3.07769	0.000215727	0.00302642
ENSMUSG00000097123	Gm6297	11.1545	36.9006	-1.72885	0.000216854	0.00303993
ENSMUSG00000026637	Traf5	345.398	157	1.13679	0.000217576	0.00304772
ENSMUSG00000002297	Dbf4	185.251	77.8002	1.24334	0.000218018	0.0030507
ENSMUSG00000037625	Cldn11	2.75411	19.8199	-2.88033	0.00021812	0.0030507
ENSMUSG00000046532	Ar	693.77	1428.75	-1.0416	0.000219096	0.00306148
ENSMUSG00000029272	Sult1e1	449.048	897.347	-0.999696	0.000219224	0.00306148
ENSMUSG00000101903	Gm29291	26.2917	7.59588	1.77044	0.000220072	0.00307099
ENSMUSG00000070473	Cldn3	37.2936	148.793	-1.99714	0.000222081	0.00309668
ENSMUSG00000024654	Asrgl1	495.717	703.245	-0.503428	0.000223485	0.0031139
ENSMUSG00000057135	Scimp	71.8348	22.0999	1.69653	0.000225005	0.0031327
ENSMUSG00000051669	AU021092	33.6192	102.385	-1.61433	0.000225917	0.00314303
ENSMUSG00000035864	Syt1	0	8.05764	-5.53402	0.00022682	0.00315322
ENSMUSG00000028191	Bcl10	1166.52	651.651	0.83943	0.00022705	0.00315403
ENSMUSG00000068227	Il2rb	346.044	172.196	1.00705	0.000227662	0.00315954
ENSMUSG00000037103	Dcaf15	675.245	356.951	0.91976	0.000227791	0.00315954
ENSMUSG00000036718	Micall2	367.882	150.518	1.28549	0.000228888	0.00317235
ENSMUSG00000072109	A530040E14Rik	152.038	51.0925	1.57199	0.000229159	0.00317235
ENSMUSG00000002602	Axl	4367.83	2540.72	0.781453	0.000229231	0.00317235
ENSMUSG00000034311	Kif4	77.0628	26.5801	1.52544	0.000229589	0.00317492
ENSMUSG00000042500	Ago4	280.695	157.168	0.833587	0.000231032	0.00319213
ENSMUSG00000057342	Sphk2	1313.92	893.275	0.55658	0.00023118	0.00319213
ENSMUSG00000022014	Epsti1	571.353	222.673	1.35851	0.000231957	0.00320046
ENSMUSG00000044042	Fmn1	309.182	127.813	1.27352	0.000233441	0.00321667
ENSMUSG00000058729	Lin9	146.729	73.9925	0.983162	0.000233482	0.00321667
ENSMUSG00000019960	Dusp6	1065.93	676.212	0.655853	0.000234274	0.00322517
ENSMUSG00000054779	Fgf2os	2.11761	15.5311	-2.86931	0.000237008	0.00325965
ENSMUSG00000059555	Tor4a	850.998	469.106	0.8581	0.000237268	0.00325965
ENSMUSG00000107428	Gm44154	33.7357	7.10791	2.22084	0.00023731	0.00325965
ENSMUSG00000029687	Ezh2	265.257	157.171	0.75247	0.00023761	0.00325985
ENSMUSG00000097773	Gm10614	12.3134	40.1899	-1.70572	0.000237679	0.00325985
ENSMUSG00000022353	Mtss1	1665.21	1104.29	0.592585	0.000238631	0.00327047
ENSMUSG00000002475	Abhd3	123.979	212.988	-0.778636	0.000239042	0.00327367
ENSMUSG00000021750	Fam107a	19.8136	50.9312	-1.34926	0.000239905	0.00328071
ENSMUSG00000009376	Met	452.546	856.102	-0.919115	0.00024005	0.00328071
ENSMUSG00000086706	Gm15848	4.37871	23.1064	-2.41782	0.000240091	0.00328071
ENSMUSG00000020335	Zfp354b	63.8897	119.895	-0.902713	0.000242162	0.00330655
ENSMUSG00000045515	Pou3f3	0.668435	122.292	-7.48887	0.000243149	0.00331757
ENSMUSG00000033467	Crlf2	2313.87	1238.09	0.902161	0.000243867	0.0033249
ENSMUSG00000022803	Popdc2	129.43	311.509	-1.26644	0.000246934	0.00336422
ENSMUSG00000000340	Dbt	1158.54	1811.43	-0.644457	0.000249073	0.00339086
ENSMUSG00000034330	Plcg2	576.565	291.963	0.979213	0.000251929	0.00342608
ENSMUSG00000117239	AC166110.3	14.5754	0.872924	3.90708	0.000252033	0.00342608
ENSMUSG00000020253	Ppm1m	2581.64	3758.15	-0.541553	0.000252537	0.0034304
ENSMUSG00000030742	Lat	251.806	89.2994	1.49662	0.000253939	0.0034469
ENSMUSG00000086564	Cd101	36.9391	12.0497	1.59465	0.000254444	0.00345121
ENSMUSG00000087150	BC064078	116.156	50.6486	1.18705	0.000257001	0.00348108
ENSMUSG00000020330	Hmmr	110.695	32.6673	1.74494	0.000257024	0.00348108
ENSMUSG00000041957	Pkp2	1576.58	2996.96	-0.92653	0.000258104	0.00349297
ENSMUSG00000060044	Tmem26	33.3153	7.97359	2.03763	0.000258282	0.00349297
ENSMUSG00000091055	Siglec15	38.3961	4.43616	3.09796	0.000259607	0.00350832
ENSMUSG00000110457	Gm45752	21.6934	4.49674	2.29412	0.000260756	0.00352126
ENSMUSG00000035476	Tab3	344.398	646.073	-0.90671	0.000260991	0.00352185
ENSMUSG00000060961	Slc4a4	205.814	381.904	-0.890508	0.000262052	0.00353357
ENSMUSG00000048922	Cdca2	65.7783	22.5237	1.5306	0.00026486	0.00356848
ENSMUSG00000034285	Nipsnap1	221.23	377.871	-0.771314	0.000265028	0.00356848
ENSMUSG00000049791	Fzd4	7779.08	14071.5	-0.855036	0.000265374	0.00357053
ENSMUSG00000020422	Tns3	2149.26	1242.02	0.790835	0.00026879	0.00361384
ENSMUSG00000065979	Cpped1	1224.99	1737.2	-0.503638	0.000269043	0.0036146
ENSMUSG00000049940	Pgrmc2	2463.7	3384.4	-0.457885	0.000269339	0.00361595
ENSMUSG00000071847	Apcdd1	2134.55	6103.52	-1.51567	0.000270952	0.0036333
ENSMUSG00000048442	Smim5	23.0435	102.508	-2.15573	0.000271027	0.0036333
ENSMUSG00000038059	Smim3	165.125	76.211	1.10896	0.000271714	0.00363986
ENSMUSG00000070390	Nlrp1b	120.495	47.9267	1.32465	0.000272359	0.00364585
ENSMUSG00000024858	Grk2	3486.65	2249.54	0.632017	0.000274735	0.00367498
ENSMUSG00000021098	4930447C04Rik	2.29906	19.1289	-3.03826	0.000276093	0.00369046
ENSMUSG00000021792	Fam213a	4813.76	7375.43	-0.615536	0.000277141	0.00370178
ENSMUSG00000025576	Rbfox3	4.55152	29.2047	-2.65983	0.000279199	0.00372657
ENSMUSG00000049307	Fut4	86.8906	36.5359	1.23665	0.000279859	0.00373267
ENSMUSG00000050103	Agmo	491.049	943.372	-0.941786	0.0002812	0.00374784
ENSMUSG00000021411	Pxdc1	743.173	1267.01	-0.768817	0.000282319	0.00376003
ENSMUSG00000025762	Larp1b	760.366	1177.17	-0.629991	0.000283283	0.00376971
ENSMUSG00000041594	Tmtc4	166.36	267.416	-0.685706	0.000283456	0.00376971
ENSMUSG00000024725	Ostf1	4501.96	2355.2	0.934552	0.000283711	0.00377038
ENSMUSG00000033207	Mamdc2	335.593	139.841	1.26479	0.000284133	0.00377327
ENSMUSG00000034773	BC030867	60.0132	18.814	1.66528	0.00029271	0.00388437
ENSMUSG00000055200	Sertad3	294.461	154.102	0.931509	0.000294493	0.00390522
ENSMUSG00000019992	Mtfr2	40.9048	12.5725	1.69211	0.000295512	0.00391428
ENSMUSG00000020635	Fkbp1b	142.182	49.3146	1.52682	0.000295602	0.00391428
ENSMUSG00000003484	Cyp4f18	393.852	174.748	1.17093	0.000296455	0.00392275
ENSMUSG00000024962	Vegfb	2657.43	4546.2	-0.77449	0.000296692	0.00392307
ENSMUSG00000032294	Pkm	17188	10754.3	0.676416	0.000297215	0.00392717
ENSMUSG00000046432	Bex3	296.997	140.561	1.07573	0.000297939	0.00393391
ENSMUSG00000030087	Klf15	890.171	1351.51	-0.601735	0.000298928	0.00394413
ENSMUSG00000098318	Lockd	40.6889	7.47312	2.43178	0.000300018	0.00395568
ENSMUSG00000020021	Fgd6	295.242	168.719	0.80684	0.000303552	0.00399941
ENSMUSG00000033152	Podxl2	238.244	355.432	-0.577641	0.000303876	0.00400082
ENSMUSG00000027678	Ncoa3	1262.45	838.418	0.590004	0.000305041	0.00401328
ENSMUSG00000030862	Cpxm2	132.187	239.863	-0.85833	0.000305456	0.00401587
ENSMUSG00000022965	Ifngr2	1910.72	966.842	0.982484	0.000305804	0.004017
ENSMUSG00000041650	Pcca	1613.42	2532.16	-0.649975	0.000305978	0.004017
ENSMUSG00000059401	Mamld1	232.755	131.213	0.825837	0.000308591	0.00404842
ENSMUSG00000032315	Cyp1a1	0	6.08933	-5.13125	0.000311737	1
ENSMUSG00000028136	Snx27	1411.54	971.253	0.538562	0.000312722	0.00409969
ENSMUSG00000087611	4930458D05Rik	33.4297	87.5639	-1.39091	0.000316923	0.0041518
ENSMUSG00000040699	Limd2	1585.85	816.184	0.957986	0.000317698	0.004159
ENSMUSG00000038544	Inip	400.008	259.521	0.621942	0.000318083	0.00416108
ENSMUSG00000078439	Smim24	134.242	62.6417	1.09475	0.000319229	0.0041731
ENSMUSG00000024301	Kifc5b	48.5024	19.6924	1.29457	0.000319859	0.00417814
ENSMUSG00000092086	Gm6793	1075.1	602.914	0.833818	0.000320069	0.00417814
ENSMUSG00000021763	BC067074	92.1506	195.924	-1.08356	0.000322373	0.00420447
ENSMUSG00000049866	Arl4c	804.831	409.038	0.975745	0.000322542	0.00420447
ENSMUSG00000059479	B3gnt8	357.228	150.889	1.2427	0.000324958	0.00423297
ENSMUSG00000012428	Steap4	8651.39	15256.9	-0.818438	0.000325592	0.00423822
ENSMUSG00000001025	S100a6	9788.65	4347.56	1.17088	0.000326839	0.00425145
ENSMUSG00000048497	Mmgt2	152.922	76.4674	0.992154	0.000327229	0.00425351
ENSMUSG00000021097	Clmn	616.535	1372.78	-1.15408	0.000327888	0.00425806
ENSMUSG00000050663	Trhde	151.474	350.816	-1.20986	0.000328041	0.00425806
ENSMUSG00000030806	Stx1b	197.085	459.841	-1.22131	0.000329863	0.00427842
ENSMUSG00000026958	Dpp7	781.567	521.792	0.582055	0.000330075	0.00427842
ENSMUSG00000032531	Amotl2	4245.76	8140.45	-0.93898	0.000331408	0.00429268
ENSMUSG00000031833	Mast3	865.743	555.311	0.640624	0.000332302	0.00429816
ENSMUSG00000045394	Epcam	7.41958	104.072	-3.81266	0.000332472	0.00429816
ENSMUSG00000052298	Cdc42se2	1890.59	1188.34	0.669232	0.000332604	0.00429816
ENSMUSG00000041046	Ramp3	11.3338	64.591	-2.51187	0.000332765	0.00429816
ENSMUSG00000038344	Txlng	422.141	806.249	-0.932653	0.000333027	0.00429852
ENSMUSG00000045318	Adra2c	6.25504	23.3308	-1.87841	0.000334113	0.00430952
ENSMUSG00000054619	Mettl7a1	3162.42	6569.17	-1.05466	0.000335028	0.00431829
ENSMUSG00000014686	Ceacam16	19.2829	4.65096	2.05122	0.00033532	0.00431904
ENSMUSG00000026387	Sctr	121.874	262.118	-1.10418	0.000338306	0.00435444
ENSMUSG00000036611	Eepd1	4387.54	8132.41	-0.890242	0.000339439	0.0043655
ENSMUSG00000025190	Got1	484.189	305.898	0.660502	0.000339639	0.0043655
ENSMUSG00000028944	Prkag2	1007.79	1436.8	-0.511223	0.000341138	0.00438171
ENSMUSG00000024590	Lmnb1	436.055	203.965	1.09341	0.000341949	0.00438906
ENSMUSG00000037989	Wnk2	9.09526	35.7437	-1.96444	0.000343909	0.00441114
ENSMUSG00000019961	Tmpo	1243.03	869.932	0.513987	0.000344387	0.0044142
ENSMUSG00000049800	Sertad2	525.647	353	0.574599	0.000345799	0.00442787
ENSMUSG00000068742	Cry2	1001.64	1628.72	-0.700757	0.000345935	0.00442787
ENSMUSG00000049241	Hcar1	876.741	1870.92	-1.09332	0.00034807	0.0044521
ENSMUSG00000051041	Olfml1	623.249	1200.56	-0.94574	0.000352035	0.00449764
ENSMUSG00000030142	Clec4e	60.4006	15.059	2.00062	0.000352119	0.00449764
ENSMUSG00000032584	Mst1r	391.115	823.419	-1.07319	0.000352623	0.00450095
ENSMUSG00000046722	Cdc42se1	2949.15	1700.71	0.793868	0.000354652	0.0045225
ENSMUSG00000029776	Hibadh	3856.88	5496.43	-0.511022	0.000354939	0.0045225
ENSMUSG00000022181	C6	749.21	1683.15	-1.16707	0.000355048	0.0045225
ENSMUSG00000048537	Phldb1	3038.63	5524.46	-0.862245	0.000355556	0.00452583
ENSMUSG00000000282	Mnt	821.179	540.889	0.602483	0.000356107	0.00452972
ENSMUSG00000002688	Prkd1	612.255	1031.19	-0.751289	0.000357878	0.0045491
ENSMUSG00000109130	Gm45187	76.5224	138.063	-0.847341	0.00035884	0.00455818
ENSMUSG00000032381	Fam96a	1523.09	746.609	1.02799	0.000359224	0.00455899
ENSMUSG00000090877	Hspa1b	185.926	300.349	-0.689276	0.000359399	0.00455899
ENSMUSG00000026573	Xcl1	24.704	6.68761	1.87887	0.000360345	0.00456784
ENSMUSG00000042684	Npl	390.795	171.294	1.18702	0.0003621	0.00458693
ENSMUSG00000002831	Plin4	31037.1	58181.4	-0.906542	0.000366515	0.0046391
ENSMUSG00000040729	Cep126	26.1342	64.4249	-1.29546	0.000366722	0.0046391
ENSMUSG00000022231	Sema5a	340.68	750.684	-1.13935	0.000367846	0.00464741
ENSMUSG00000071253	Slc25a16	861.19	1265.45	-0.554781	0.000367884	0.00464741
ENSMUSG00000027709	Mccc1	1807.94	2732.09	-0.595305	0.000368884	0.00465398
ENSMUSG00000023393	Slc17a9	102.137	47.7326	1.09288	0.00036891	0.00465398
ENSMUSG00000090516	Rps11-ps1	38.8198	11.1386	1.80262	0.000370004	0.00466459
ENSMUSG00000087397	Rapgef3os2	10.2864	29.9028	-1.52851	0.000370619	0.00466914
ENSMUSG00000028957	Per3	302.938	617.295	-1.0258	0.000371903	0.00468032
ENSMUSG00000026228	Htr2b	47.373	14.1626	1.75298	0.000372015	0.00468032
ENSMUSG00000021013	Ttc8	205.909	338.547	-0.715777	0.00037236	0.00468043
ENSMUSG00000054582	Pabpc1l	71.0253	146.8	-1.04075	0.000372541	0.00468043
ENSMUSG00000035493	Tgfbi	2613.51	1822.14	0.519829	0.000372787	0.00468043
ENSMUSG00000037966	Ninj1	4837.56	2253.66	1.10178	0.000374476	0.00469844
ENSMUSG00000107758	Gm19253	13.3293	0.94835	3.73524	0.000374756	0.00469875
ENSMUSG00000070003	Ssbp4	2057.14	1365.46	0.590477	0.000375075	0.00469954
ENSMUSG00000030499	Kctd15	300.127	511.741	-0.768337	0.000376949	0.00471981
ENSMUSG00000030108	Slc6a13	1672.61	3152.91	-0.91431	0.00037757	0.00472437
ENSMUSG00000021273	Fdft1	1129.17	1890.83	-0.74351	0.000377872	0.00472494
ENSMUSG00000038541	Srd5a2	0	9.5478	-5.77019	0.000378972	0.00473548
ENSMUSG00000021850	ccdc198	0.66967	16.123	-4.53264	0.000379339	0.00473684
ENSMUSG00000002104	Rapsn	36.5809	12.7177	1.528	0.000380437	0.0047464
ENSMUSG00000020493	Prr11	88.7517	32.0183	1.46398	0.000380619	0.0047464
ENSMUSG00000042111	Ccdc115	608.261	372.885	0.70511	0.000381203	0.00475046
ENSMUSG00000018752	Tnfsfm13	75.6482	37.5193	1.01337	0.00038184	0.00475517
ENSMUSG00000084863	Gm12523	9.40549	31.061	-1.73877	0.00038419	0.00478121
ENSMUSG00000059323	Tonsl	103.546	52.9189	0.958546	0.000385813	0.00479816
ENSMUSG00000022089	Bin3	704.818	397.377	0.825229	0.000386804	0.00480723
ENSMUSG00000024747	Aldh1a7	2117.97	3448.68	-0.703151	0.000387924	0.0048179
ENSMUSG00000085894	Gm15832	48.2931	18.2928	1.38719	0.000388798	0.00482378
ENSMUSG00000018417	Myo1b	422.317	800.165	-0.921275	0.000388922	0.00482378
ENSMUSG00000028718	Stil	55.5573	17.2016	1.67557	0.000391185	0.00484859
ENSMUSG00000051212	Gpr183	208.281	92.2961	1.1712	0.00039191	0.00485431
ENSMUSG00000032530	Lyzl4	26.274	4.5732	2.48573	0.000393553	0.00487137
ENSMUSG00000027852	Nras	2329.51	1294.89	0.846907	0.000395284	0.00488951
ENSMUSG00000044309	Apol7c	48.666	13.3113	1.85648	0.000396858	0.00490568
ENSMUSG00000109675	Nxpe1-ps	41.9418	14.7337	1.50383	0.000400957	0.00495302
ENSMUSG00000028923	Necap2	3181.45	1796.09	0.82462	0.000402405	0.00496759
ENSMUSG00000025271	Pfkfb1	527.619	885.895	-0.747309	0.000403654	0.00497719
ENSMUSG00000045802	Hsf3	20.272	55.0298	-1.44556	0.000403917	0.00497719
ENSMUSG00000048277	Syngr2	2923.92	1511.59	0.951697	0.000403995	0.00497719
ENSMUSG00000038855	Itpkb	2259.46	1520.12	0.572328	0.000404564	0.00498087
ENSMUSG00000042642	Flad1	728.662	1096.48	-0.589234	0.000406301	0.00499892
ENSMUSG00000042616	Oscp1	127.187	232.131	-0.86654	0.00040763	0.00501191
ENSMUSG00000043122	A530016L24Rik	2061.01	4087.08	-0.987407	0.000409716	0.0050342
ENSMUSG00000041642	Kif21b	582.709	342.908	0.764697	0.000410566	0.00504127
ENSMUSG00000024349	Tmem173	505.876	301.31	0.746002	0.000413581	0.00507491
ENSMUSG00000051890	Klhdc1	112.913	197.479	-0.804838	0.000414318	0.00508057
ENSMUSG00000029095	Ablim2	243.069	498.733	-1.0356	0.000414972	0.0050852
ENSMUSG00000041431	Ccnb1	204.583	49.2639	2.04645	0.00041671	0.0051031
ENSMUSG00000062510	Nsl1	101.739	42.2852	1.25442	0.000417683	0.00511143
ENSMUSG00000073295	Nudt11	5.06058	31.5067	-2.65139	0.000417945	0.00511143
ENSMUSG00000019261	Map1s	1229.53	839.15	0.550651	0.000419388	0.00512567
ENSMUSG00000044201	Cdc25c	31.4843	7.85419	1.98518	0.000421133	0.00514357
ENSMUSG00000040084	Bub1b	265.626	109.441	1.27487	0.000421436	0.00514387
ENSMUSG00000033161	Atp1a1	5457.6	3190.55	0.774291	0.000422574	0.00514835
ENSMUSG00000039616	Mocos	758.992	509.535	0.574296	0.000422596	0.00514835
ENSMUSG00000033386	Frrs1	733.938	391.322	0.906597	0.000422724	0.00514835
ENSMUSG00000051343	Rab11fip5	3039.91	1715.12	0.825509	0.000422922	0.00514835
ENSMUSG00000024665	Fads2	163.426	534.988	-1.71109	0.000424662	0.00516611
ENSMUSG00000042492	Tbc1d10b	2075.89	1417.61	0.549924	0.000426347	0.00517991
ENSMUSG00000022425	Enpp2	2432.95	4634.37	-0.929549	0.000426359	0.00517991
ENSMUSG00000064372	mt-Tp	1196.07	1853.68	-0.631701	0.000427708	0.00519287
ENSMUSG00000020814	Mxra7	613.978	427.895	0.519792	0.000429063	0.00520589
ENSMUSG00000024667	Tmem216	408.688	637.009	-0.639175	0.000429764	0.00521096
ENSMUSG00000021483	Cdk20	526.419	273.361	0.942948	0.000430442	0.00521512
ENSMUSG00000005233	Spc25	310.9	113.263	1.45405	0.000430673	0.00521512
ENSMUSG00000021835	Bmp4	126.204	264.054	-1.06357	0.000434487	0.00525784
ENSMUSG00000051502	Ufsp1	61.2853	115.161	-0.905231	0.000435046	0.00526114
ENSMUSG00000072964	Bhlhb9	196.905	338.887	-0.78482	0.000438892	0.00530417
ENSMUSG00000028138	Adh5	1997.73	2690.63	-0.429679	0.000440836	0.00532417
ENSMUSG00000002055	Spag5	110.706	35.9881	1.61067	0.000441886	0.00533335
ENSMUSG00000034206	Polq	39.7131	12.4697	1.68044	0.000446958	0.00539103
ENSMUSG00000005360	Slc1a3	1069.64	2636.14	-1.30114	0.000448687	0.00540833
ENSMUSG00000026123	Plekhb2	2132.6	1399.86	0.606669	0.000451547	0.00543925
ENSMUSG00000000958	Slc7a7	327.796	186.816	0.80914	0.000454345	0.00546938
ENSMUSG00000030256	Bhlhe41	505.422	253.557	0.995473	0.000456903	0.00549657
ENSMUSG00000022295	Atp6v1c1	2285.85	1444.19	0.662047	0.000457717	0.00550276
ENSMUSG00000001829	Clpb	891.16	1434.34	-0.686264	0.000459559	0.00552131
ENSMUSG00000027035	Cers6	868.199	549.452	0.659759	0.000461168	0.00553703
ENSMUSG00000071424	Grid2	5.74166	26.3236	-2.18408	0.000466818	0.00560121
ENSMUSG00000078249	Hmga1b	186.575	60.2423	1.62722	0.000469287	0.00562716
ENSMUSG00000023940	Sgo1	46.3098	17.4968	1.38957	0.000471135	0.00564565
ENSMUSG00000029570	Lfng	1994.72	1167.15	0.77277	0.000472571	0.00565865
ENSMUSG00000000318	Clec10a	3311.56	1670.66	0.986756	0.000472917	0.00565865
ENSMUSG00000035713	Usp35	371.409	951.184	-1.3564	0.000473143	0.00565865
ENSMUSG00000024516	Sec11c	1376.05	684.065	1.00797	0.00047376	0.00566235
ENSMUSG00000046314	Stxbp6	223.828	395.192	-0.820623	0.000474596	0.00566867
ENSMUSG00000006360	Crip1	8717.3	3317.24	1.39388	0.000475584	0.00567678
ENSMUSG00000010175	Prox1	9.87838	34.6774	-1.81532	0.000476995	0.00568993
ENSMUSG00000030745	Il21r	183.482	65.4967	1.4808	0.000478268	0.00570143
ENSMUSG00000040998	Npnt	18.6978	43.1784	-1.2071	0.000482525	0.00574845
ENSMUSG00000024885	Aldh3b1	1543.43	862.073	0.840001	0.000489031	0.00582219
ENSMUSG00000022048	Dpysl2	1353.46	554.937	1.28632	0.000490673	0.00583797
ENSMUSG00000055733	Nap1l3	17.8473	57.6463	-1.68989	0.000492182	0.00585214
ENSMUSG00000066687	Zbtb16	343.432	915.978	-1.41442	0.000494913	0.0058808
ENSMUSG00000044350	Lacc1	938.274	544.071	0.785268	0.000498006	0.00591222
ENSMUSG00000037994	Slc9b2	95.5423	224.613	-1.23114	0.000498199	0.00591222
ENSMUSG00000049382	Krt8	137.016	356.098	-1.3777	0.000500477	0.00593306
ENSMUSG00000030447	Cyfip1	2961.16	2000.99	0.565105	0.0005006	0.00593306
ENSMUSG00000054510	Gm14461	30.6167	4.93994	2.6137	0.000501807	0.00594354
ENSMUSG00000040016	Ptger3	1060.95	1915.06	-0.851537	0.000502352	0.00594617
ENSMUSG00000022439	Parvg	195.989	92.7461	1.07744	0.000506317	0.00598925
ENSMUSG00000018500	Adora2b	92.8361	36.5023	1.33888	0.000509923	0.00602657
ENSMUSG00000027737	Slc7a11	79.8051	13.7171	2.5387	0.000510127	0.00602657
ENSMUSG00000056130	Ticam2	127.563	56.5162	1.16555	0.000512842	0.00605476
ENSMUSG00000017499	Cdc6	97.4518	49.6723	0.96489	0.000515022	0.0060766
ENSMUSG00000027002	Nckap1	2714.71	4137.41	-0.607689	0.000515444	0.00607713
ENSMUSG00000079426	Arpc4	3701.16	2143.94	0.787519	0.000515727	0.00607713
ENSMUSG00000112095	A130077B15Rik	29.7897	8.51277	1.77085	0.00051651	0.00608246
ENSMUSG00000051495	Irf2bp2	2026.81	1411.95	0.521046	0.000517033	0.00608473
ENSMUSG00000023452	Pisd	801.878	550.923	0.541032	0.000518455	0.00609756
ENSMUSG00000053714	4732471J01Rik	46.9514	120.773	-1.35621	0.000522101	0.00613652
ENSMUSG00000035759	Bbs10	43.9611	82.5072	-0.906485	0.000522448	0.00613668
ENSMUSG00000090588	Gm9573	3.13604	168.524	-5.752	0.000523475	0.00614482
ENSMUSG00000039031	Arhgap18	1885.88	1308.46	0.526586	0.000524637	0.00615191
ENSMUSG00000035226	Rims4	117.283	246.484	-1.06802	0.000524747	0.00615191
ENSMUSG00000023830	Igf2r	2954.48	1761.32	0.746268	0.000525137	0.00615256
ENSMUSG00000047021	Cfap65	0.508595	13.0397	-4.76289	0.000526701	0.00616696
ENSMUSG00000028572	Hook1	35.4885	69.2676	-0.958205	0.000528825	0.00618789
ENSMUSG00000017493	Igfbp4	25402.9	33987.2	-0.419993	0.000531352	0.00621351
ENSMUSG00000067889	Sptbn2	28.723	143.801	-2.32111	0.000531697	0.00621359
ENSMUSG00000005447	Pafah1b3	253.272	116.645	1.11587	0.00053406	0.00623726
ENSMUSG00000035385	Ccl2	1803.64	555.187	1.69922	0.000534895	0.00624304
ENSMUSG00000043154	Ppp2r3a	278.109	474.342	-0.76878	0.000537099	0.00626391
ENSMUSG00000052974	Cyp2f2	43.2084	182.737	-2.07786	0.000537364	0.00626391
ENSMUSG00000020312	Shc2	304.416	149	1.02743	0.000538411	0.00627214
ENSMUSG00000036111	Lmo1	495.09	947.817	-0.936051	0.000543018	0.00631782
ENSMUSG00000025537	Phkg1	166.756	312.189	-0.902341	0.000543302	0.00631782
ENSMUSG00000002233	Rhoc	5456.22	3046.86	0.840507	0.000543361	0.00631782
ENSMUSG00000026303	Mlph	21.2527	78.6418	-1.87762	0.000544863	0.00633128
ENSMUSG00000035095	Fam167a	9.49968	48.2044	-2.34612	0.000546694	0.00634855
ENSMUSG00000023927	Satb1	136.122	233.658	-0.777875	0.000547102	0.00634929
ENSMUSG00000027490	E2f1	680.13	436.197	0.639572	0.000548543	0.00635969
ENSMUSG00000030545	Pex11a	585.808	923.81	-0.656605	0.000548859	0.00635969
ENSMUSG00000022292	Rrm2b	381.527	629.206	-0.720958	0.000549035	0.00635969
ENSMUSG00000033379	Atp6v0b	6117.45	2831.54	1.11128	0.00055197	0.00638966
ENSMUSG00000023960	Enpp5	1537.81	2464.12	-0.679967	0.000556483	0.00643786
ENSMUSG00000053113	Socs3	557.876	277.816	1.00417	0.000558022	0.0064516
ENSMUSG00000029669	Tspan12	1756.05	3030.86	-0.78718	0.000558768	0.0064561
ENSMUSG00000042724	Map3k9	56.5223	18.413	1.61655	0.000559113	0.0064561
ENSMUSG00000104554	Gm4610	34.2461	8.56142	1.99334	0.000560462	0.00646763
ENSMUSG00000003464	Pex19	3878.83	5241.8	-0.434291	0.000561396	0.00647434
ENSMUSG00000061974	Cldn24	2.07589	16.1366	-2.94025	0.000563021	0.00648902
ENSMUSG00000029802	Abcg2	364.187	1119.92	-1.62091	0.000566092	0.00652033
ENSMUSG00000025509	Pnpla2	28346.5	51127.8	-0.850922	0.000566971	0.00652638
ENSMUSG00000097124	A530020G20Rik	314.572	960.754	-1.61041	0.000568803	0.00653931
ENSMUSG00000020592	Sdc1	1494.74	796.535	0.907777	0.000568805	0.00653931
ENSMUSG00000078566	Bnip3	3762.05	6033.58	-0.681329	0.000571187	0.00656259
ENSMUSG00000042817	Flt3	94.9675	44.3823	1.08951	0.000579248	0.00665105
ENSMUSG00000020875	Hoxb9	22.9325	68.3411	-1.56826	0.000580405	0.0066589
ENSMUSG00000072575	Eddm3b	0.731766	15.0213	-4.39307	0.000580843	0.0066589
ENSMUSG00000111329	A830035O19Rik	5.70725	21.2283	-1.89351	0.000581017	0.0066589
ENSMUSG00000001034	Mapk7	606.897	425.203	0.511523	0.000581745	0.0066631
ENSMUSG00000027430	Dtd1	253.687	374.441	-0.561652	0.000583768	0.00668211
ENSMUSG00000007613	Tgfbr1	1005.88	632.551	0.669553	0.000590112	0.00674673
ENSMUSG00000032527	Pccb	3300.14	5021.52	-0.605394	0.000590147	0.00674673
ENSMUSG00000035561	Aldh1b1	93.14	47.7608	0.955574	0.000590856	0.00675064
ENSMUSG00000034156	Tspoap1	72.3167	32.9851	1.1258	0.00059178	0.00675701
ENSMUSG00000045709	Smkr-ps	55.5538	118.135	-1.08573	0.000592907	0.00676569
ENSMUSG00000034435	Tmem30b	20.8002	102.142	-2.30052	0.000593478	0.006768
ENSMUSG00000019818	Cd164	7212	10129.5	-0.489976	0.000595951	0.00679199
ENSMUSG00000025927	Tfap2b	0	11.1519	-5.99926	0.000600897	0.00684159
ENSMUSG00000018841	Rad51d	532.09	817.74	-0.619282	0.000601129	0.00684159
ENSMUSG00000029553	Tfec	136.123	43.3091	1.64257	0.000601417	0.00684159
ENSMUSG00000053559	Smagp	614.241	346.403	0.825364	0.000603295	0.00685871
ENSMUSG00000025207	Sema4g	18.7345	52.1568	-1.46979	0.000606096	0.00688255
ENSMUSG00000060791	Gmfg	786.266	315.965	1.31437	0.000606625	0.00688255
ENSMUSG00000042096	Dao	1.90648	29.7509	-3.96454	0.000606771	0.00688255
ENSMUSG00000021996	Esd	4969.91	2612.75	0.927534	0.000606888	0.00688255
ENSMUSG00000028782	Adgrb2	56.8673	135.407	-1.25083	0.00060768	0.00688729
ENSMUSG00000115153	Gm49240	3.39486	16.8707	-2.28429	0.000611295	0.00692399
ENSMUSG00000001281	Itgb7	615.747	351.571	0.806313	0.000612571	0.00693418
ENSMUSG00000019732	Calr3	44.1892	90.9204	-1.04224	0.000614573	0.00695257
ENSMUSG00000026656	Fcgr2b	1621.78	936.29	0.791813	0.000615331	0.00695687
ENSMUSG00000006345	Ggt1	1.86121	21.5317	-3.51535	0.000616259	0.00696309
ENSMUSG00000038022	Mindy4	108.771	224.604	-1.04499	0.000616707	0.00696387
ENSMUSG00000015653	Steap2	110.839	228.61	-1.04525	0.000618925	0.00698463
ENSMUSG00000036438	Calm2	6559.41	3517.43	0.898921	0.000619887	0.0069912
ENSMUSG00000001525	Tubb5	10927.1	6072.79	0.847395	0.000621087	0.00700045
ENSMUSG00000018740	Slc25a35	568.651	927.98	-0.705594	0.000623718	0.0070258
ENSMUSG00000024381	Bin1	2790.1	1551.39	0.846569	0.000624127	0.00702611
ENSMUSG00000060260	Pwwp2b	343.824	168.223	1.03105	0.000625142	0.00703323
ENSMUSG00000022673	Mcm4	505.478	312.191	0.69296	0.000626348	0.00704118
ENSMUSG00000040466	Blvrb	2601.85	1374.43	0.920462	0.000626912	0.00704118
ENSMUSG00000023008	Fmnl3	874.196	535.716	0.707083	0.000626996	0.00704118
ENSMUSG00000033278	Ptprm	735.488	1523.33	-1.05008	0.000628202	0.00705042
ENSMUSG00000033949	Trim36	162.54	63.5027	1.35344	0.000629637	0.00706222
ENSMUSG00000045165	AI467606	481.748	283.684	0.761848	0.000631285	0.00707639
ENSMUSG00000072769	Gm10419	27.6399	98.1365	-1.82368	0.000634667	0.00710997
ENSMUSG00000047945	Marcksl1	941.785	376.211	1.32298	0.000635429	0.00711418
ENSMUSG00000003873	Bax	1712.81	858.377	0.996416	0.00063603	0.00711657
ENSMUSG00000041488	Stx3	364.333	202.863	0.844436	0.00064531	0.00721603
ENSMUSG00000052336	Cx3cr1	228.46	85.4591	1.41411	0.000647656	0.00723786
ENSMUSG00000028088	Fmo5	513.349	1024.53	-0.996494	0.000648164	0.00723915
ENSMUSG00000050390	C77080	761.615	438.182	0.797156	0.000651485	0.00727182
ENSMUSG00000060147	Serpinb6a	8198.71	4700.92	0.802334	0.000652136	0.00727467
ENSMUSG00000040728	Esrp1	3.65908	35.8329	-3.27916	0.000652595	0.00727538
ENSMUSG00000020010	Vnn3	226.219	449.825	-0.990472	0.000653556	0.00728169
ENSMUSG00000009585	Apobec3	791.873	446.483	0.826448	0.000655129	0.00729202
ENSMUSG00000031824	6430548M08Rik	570.314	389.554	0.548345	0.000655548	0.00729202
ENSMUSG00000033857	Engase	1027.7	618.532	0.731761	0.000655671	0.00729202
ENSMUSG00000068101	Cenpm	106.945	38.3093	1.473	0.000659095	0.00732567
ENSMUSG00000033578	Tmem35a	55.4529	21.047	1.38904	0.000659641	0.0073273
ENSMUSG00000047230	Cldn2	1.35261	26.3293	-4.2509	0.000661728	0.00734606
ENSMUSG00000018411	Mapt	27.96	78.8718	-1.49411	0.000662969	0.0073554
ENSMUSG00000040043	Rbms2	1786.29	2787.81	-0.64196	0.000664012	0.00736253
ENSMUSG00000074280	Gm6166	80.3205	29.9058	1.42113	0.000664871	0.00736476
ENSMUSG00000047446	Arl4a	1999.77	3384.24	-0.758753	0.000665247	0.00736476
ENSMUSG00000029363	Rfc5	399.258	225.21	0.822864	0.000665413	0.00736476
ENSMUSG00000020607	Fam84a	181.989	317.797	-0.804935	0.00066769	0.00738258
ENSMUSG00000031756	Cenpn	85.5379	40.503	1.06677	0.000667826	0.00738258
ENSMUSG00000073489	Ifi204	1068.55	587.116	0.863466	0.000672063	0.00742496
ENSMUSG00000027775	Mfsd1	2924.7	1980.06	0.562287	0.000675614	0.00745972
ENSMUSG00000053398	Phgdh	11270.7	17857.5	-0.663886	0.000676236	0.00746211
ENSMUSG00000040990	Sh3kbp1	2126.59	1479.3	0.523431	0.000676938	0.00746538
ENSMUSG00000039252	Lgi2	494.083	239.131	1.0448	0.000679135	0.00748513
ENSMUSG00000001020	S100a4	40.1647	9.86452	2.01668	0.000683117	0.00752451
ENSMUSG00000054408	Spcs3	1646.76	983.498	0.74316	0.000688248	0.00757649
ENSMUSG00000047904	Sstr2	17.3806	1.8967	3.13836	0.000690814	0.00759723
ENSMUSG00000050248	Evc2	371.059	617.998	-0.736061	0.000690957	0.00759723
ENSMUSG00000022378	Fam49b	1909.25	1089.3	0.809219	0.000691453	0.00759814
ENSMUSG00000028789	Azin2	705.259	995.529	-0.497506	0.000692668	0.00760695
ENSMUSG00000061414	Cracr2a	75.9941	36.9054	1.04156	0.00069537	0.00763013
ENSMUSG00000027018	Hat1	584.635	317.084	0.881674	0.000695608	0.00763013
ENSMUSG00000021670	Hmgcr	539.54	339.315	0.668183	0.000697301	0.00764414
ENSMUSG00000022707	Gbe1	1099.14	1642.67	-0.579507	0.000697731	0.00764431
ENSMUSG00000031613	Hpgd	1239.14	2055.18	-0.729848	0.000699993	0.00766453
ENSMUSG00000004317	Clcn5	374.136	212.568	0.813196	0.000701901	0.00768085
ENSMUSG00000022755	Adgrg7	1.10289	23.0842	-4.34528	0.000702462	0.00768242
ENSMUSG00000085829	Gm4285	51.0871	99.5678	-0.959306	0.000703199	0.00768592
ENSMUSG00000029922	Mkrn1	1816.93	1184.53	0.617039	0.000704594	0.0076966
ENSMUSG00000032783	Troap	57.5592	19.5954	1.53864	0.00070563	0.00770334
ENSMUSG00000015957	Wnt11	188.272	346.248	-0.879007	0.000707884	0.00772336
ENSMUSG00000026664	Phyh	2194.62	3702.1	-0.754279	0.000710992	0.00775268
ENSMUSG00000035199	Arl6ip5	3134.11	1874.96	0.741061	0.000713646	0.007777
ENSMUSG00000054717	Hmgb2	626.295	298.195	1.06971	0.000715103	0.00778828
ENSMUSG00000036879	Phkb	993.081	1450.63	-0.54613	0.000715914	0.0077925
ENSMUSG00000025058	5430427O19Rik	83.9384	35.5322	1.22872	0.000717223	0.00780213
ENSMUSG00000028383	Hsdl2	2440.28	3880.28	-0.668992	0.000719126	0.00781768
ENSMUSG00000015357	Clpx	1194.08	1731.02	-0.535464	0.000719502	0.00781768
ENSMUSG00000085126	Gm12589	12.7662	1.99268	2.64839	0.000722449	0.00784507
ENSMUSG00000037196	Pacrg	25.4914	7.18517	1.81872	0.0007231	0.00784635
ENSMUSG00000022223	Sdr39u1	92.7711	202.894	-1.13031	0.000723666	0.00784635
ENSMUSG00000093622	Gm20703	28.5417	5.63129	2.36121	0.000723846	0.00784635
ENSMUSG00000028927	Padi2	213.234	99.6647	1.09562	0.000724538	0.00784923
ENSMUSG00000041625	Ggact	185.099	290.902	-0.650991	0.000726747	0.00786853
ENSMUSG00000053553	3110082I17Rik	262.89	152.678	0.780731	0.000728545	0.00788337
ENSMUSG00000072082	Ccnf	176.984	75.3996	1.22439	0.00073196	0.00791566
ENSMUSG00000059923	Grb2	3449.67	2293.02	0.588888	0.000734285	0.00793615
ENSMUSG00000022305	Lrp12	572.702	342.564	0.741317	0.00073693	0.00796006
ENSMUSG00000044694	2010007H06Rik	30.5153	91.6583	-1.5801	0.000741398	0.00800362
ENSMUSG00000029552	Tes	528.234	332.91	0.664779	0.000742417	0.00800952
ENSMUSG00000112765	9430078K24Rik	19.7953	4.52067	2.10321	0.000742814	0.00800952
ENSMUSG00000037735	2810032G03Rik	94.1562	188.435	-1.00036	0.000743725	0.00801464
ENSMUSG00000069793	Slfn9	229.034	97.3361	1.23166	0.000747805	0.00805389
ENSMUSG00000041986	Elmod1	1.45875	11.0506	-2.94576	0.000761095	0.00818784
ENSMUSG00000003051	Elf3	0.282953	32.7773	-6.83328	0.000761132	0.00818784
ENSMUSG00000032497	Lrrfip2	993.984	738.137	0.429195	0.000761907	0.00819139
ENSMUSG00000028164	Manba	856.005	602.44	0.505618	0.000762732	0.00819224
ENSMUSG00000013089	Etv5	474.339	287.914	0.718016	0.000763012	0.00819224
ENSMUSG00000027030	Stk39	394.292	615.775	-0.642213	0.000763615	0.00819224
ENSMUSG00000020740	Gga3	574.733	370.294	0.631892	0.000763767	0.00819224
ENSMUSG00000036918	Ttc7	1625.74	1089.87	0.576483	0.00076822	0.00823521
ENSMUSG00000112808	Gm4739	43.7458	18.988	1.18718	0.000772062	0.00827158
ENSMUSG00000109715	Gm45606	76.1618	40.7623	0.893014	0.000775537	0.00830398
ENSMUSG00000040584	Abcb1a	227.646	454.735	-0.997466	0.000777009	0.0083149
ENSMUSG00000036932	Aifm1	677.239	978.596	-0.530838	0.000778823	0.00832947
ENSMUSG00000046714	Foxc2	44.6531	103.365	-1.21344	0.000779963	0.00833681
ENSMUSG00000076490	Trbc1	195.161	84.2044	1.21242	0.000780905	0.00834204
ENSMUSG00000009394	Syn2	125.451	207.769	-0.723341	0.000784026	0.00837052
ENSMUSG00000064254	Ethe1	325.142	156.128	1.05611	0.00078613	0.00838812
ENSMUSG00000026858	Miga2	1448.38	2547.21	-0.814059	0.00079002	0.00842474
ENSMUSG00000031934	Panx1	449.544	202.219	1.14953	0.000793897	0.00845764
ENSMUSG00000042846	Lrrtm3	1.29289	11.9535	-3.28232	0.000794024	0.00845764
ENSMUSG00000045658	Pid1	2151.67	1510.1	0.51019	0.000794739	0.00846036
ENSMUSG00000084960	B430010I23Rik	76.5288	196.41	-1.35662	0.000796902	0.00847848
ENSMUSG00000029381	Shroom3	208.325	392.975	-0.915307	0.000799523	0.00850146
ENSMUSG00000027670	Ocstamp	50.9738	14.5561	1.80151	0.000803377	0.0085375
ENSMUSG00000030697	Ppp4c	2140.65	1236.22	0.79186	0.000808171	0.00858349
ENSMUSG00000019843	Fyn	983.279	672.662	0.546895	0.000813048	0.00863031
ENSMUSG00000026305	Lrrfip1	1160.79	789.721	0.555705	0.00081493	0.00864145
ENSMUSG00000020077	Srgn	1953.78	960.069	1.02476	0.000815036	0.00864145
ENSMUSG00000031898	Dpep3	15.9268	3.40039	2.24137	0.000818824	0.00867661
ENSMUSG00000109511	Nup62	984.126	605.259	0.700429	0.000821742	0.00870253
ENSMUSG00000055114	Anxa13	1.35745	138.495	-6.70897	0.000822253	0.00870293
ENSMUSG00000050370	Ch25h	28.902	10.577	1.45191	0.000825894	0.00873644
ENSMUSG00000004359	Spic	75.6181	20.7687	1.85032	0.000828313	0.008757
ENSMUSG00000054555	Adam12	901.124	360.925	1.31948	0.000829903	0.00876877
ENSMUSG00000047182	Irs3	1185.95	2219.53	-0.904126	0.000831442	0.00877999
ENSMUSG00000058966	Fam57b	149.891	293.421	-0.966234	0.000832533	0.00878463
ENSMUSG00000067203	H2-K2	252.192	126.275	0.996276	0.000832836	0.00878463
ENSMUSG00000030325	Klrb1c	57.5651	19.264	1.58191	0.000834323	0.00879527
ENSMUSG00000005465	Il27ra	234.73	134.982	0.793659	0.00083773	0.00882119
ENSMUSG00000035910	Dcdc2a	0.225641	39.7752	-7.11206	0.00083774	0.00882119
ENSMUSG00000038816	Ctnnal1	448.987	668.051	-0.572353	0.00083898	0.00882919
ENSMUSG00000095127	Ighv1-82	27.854	3.03416	3.19294	0.000840076	0.00883568
ENSMUSG00000033955	Tnks1bp1	2680.98	4002.99	-0.578039	0.000843419	0.00886578
ENSMUSG00000031342	Gpm6b	595.364	314.037	0.920583	0.000845032	0.00887766
ENSMUSG00000050064	Zfp697	191.056	317.782	-0.731239	0.000853443	0.0089584
ENSMUSG00000031385	Plxnb3	25.2575	8.79575	1.54087	0.000853838	0.0089584
ENSMUSG00000028405	Aco1	3203.58	4965.6	-0.632188	0.000854177	0.0089584
ENSMUSG00000005534	Insr	1201.82	2318.55	-0.947656	0.000857414	0.00898722
ENSMUSG00000046032	Snx12	1139.17	759.213	0.584885	0.000859101	0.00899978
ENSMUSG00000053617	Sh3pxd2a	8861.37	16796.9	-0.922555	0.000864698	0.00905326
ENSMUSG00000027073	Prg2	49.9252	9.87702	2.33431	0.000866952	0.0090717
ENSMUSG00000025239	Limd1	1717.94	1279.01	0.42568	0.000870771	0.00910648
ENSMUSG00000064367	mt-Nd5	35668.6	69829.9	-0.969177	0.000878881	0.00918598
ENSMUSG00000026806	Ddx31	214.989	125.795	0.769322	0.000879371	0.00918598
ENSMUSG00000106888	Gm42848	8.15499	0.293658	4.69586	0.000880465	0.00919219
ENSMUSG00000019809	Pex3	631.11	890.376	-0.495803	0.000881623	0.00919906
ENSMUSG00000026670	Uap1	1431.31	2045.22	-0.514848	0.000884722	0.00922163
ENSMUSG00000022863	Btg3	247.514	369.328	-0.576592	0.000884787	0.00922163
ENSMUSG00000111840	Gm48832	12.7859	45.454	-1.81907	0.000887749	0.00923869
ENSMUSG00000024132	Eci1	1972.29	2901.3	-0.556765	0.0008878	0.00923869
ENSMUSG00000028207	Asph	2465.79	4478.62	-0.860924	0.000887931	0.00923869
ENSMUSG00000047454	Gphn	445.471	741.077	-0.733734	0.000889234	0.00924621
ENSMUSG00000002265	Peg3	574.483	1651.87	-1.52365	0.000890043	0.00924621
ENSMUSG00000027546	Atp9a	5333.78	8041.96	-0.592271	0.000890326	0.00924621
ENSMUSG00000040205	Cuzd1	0.282953	58.7408	-7.67491	0.000890662	0.00924621
ENSMUSG00000021577	Sdha	6871.63	9659.57	-0.491282	0.000891795	0.00925275
ENSMUSG00000041737	Tmem45b	8245.25	13773.3	-0.740156	0.000893151	0.0092616
ENSMUSG00000030978	Rrm1	798.066	437.018	0.867173	0.000894481	0.00927017
ENSMUSG00000067786	Nnat	11342.1	26170.5	-1.20624	0.000897099	0.00929207
ENSMUSG00000006958	Chrd	272.695	429.232	-0.653176	0.000899351	0.00931015
ENSMUSG00000027699	Ect2	97.977	38.2549	1.3453	0.000900434	0.00931613
ENSMUSG00000031107	Rbmx2	107.332	52.0694	1.03743	0.000901867	0.00932571
ENSMUSG00000039735	Fnbp1l	626.762	397.19	0.657961	0.000903809	0.00934055
ENSMUSG00000078783	Gm9733	20.1873	3.55176	2.5008	0.000907001	0.00936827
ENSMUSG00000041515	Irf8	2569.12	1206.34	1.09019	0.000907907	0.00937237
ENSMUSG00000108575	Gm35665	23.3044	48.8808	-1.05904	0.000912889	0.00941852
ENSMUSG00000095385	D630033O11Rik	28.5134	8.21574	1.77403	0.000914165	0.0094264
ENSMUSG00000024228	Nudt12	278.032	520.628	-0.903951	0.000916703	0.00944727
ENSMUSG00000054181	A930012O16Rik	31.7346	60.6179	-0.935377	0.00091743	0.00944948
ENSMUSG00000009097	Tbx1	12.8034	45.1392	-1.83595	0.000920589	0.00947013
ENSMUSG00000027832	Ptx3	264.148	103.657	1.34888	0.000920873	0.00947013
ENSMUSG00000032344	Mb21d1	93.9781	40.8515	1.19527	0.000920978	0.00947013
ENSMUSG00000028487	Bnc2	71.7061	226.403	-1.65633	0.000924915	0.0095053
ENSMUSG00000026696	Vamp4	637.686	446.996	0.512289	0.00093192	0.00957194
ENSMUSG00000029923	Rab19	85.8956	30.3833	1.48474	0.000934752	0.00959567
ENSMUSG00000026779	Mastl	76.6633	31.3527	1.28069	0.000937324	0.00961671
ENSMUSG00000018449	Rpain	284.109	167.56	0.758241	0.000939271	0.00963132
ENSMUSG00000037601	Nme1	978.405	414.015	1.24065	0.000942126	0.00965522
ENSMUSG00000020362	Cnot6	995	717.133	0.471539	0.000942687	0.00965559
ENSMUSG00000047123	Ticam1	411.616	260.28	0.65968	0.000944026	0.00965687
ENSMUSG00000029499	Pxmp2	399.107	694.997	-0.799958	0.000944066	0.00965687
ENSMUSG00000058163	Gm5431	119.325	64.7074	0.877692	0.000944386	0.00965687
ENSMUSG00000023104	Rfc2	927.193	559.009	0.729018	0.000947077	0.00967901
ENSMUSG00000010021	Kif19a	123.57	65.1925	0.91795	0.000948926	0.00969252
ENSMUSG00000054659	Pm20d2	26.2291	82.9572	-1.6541	0.00095052	0.00970113
ENSMUSG00000097354	2310001H17Rik	131.451	56.4123	1.22252	0.000950822	0.00970113
ENSMUSG00000022313	Utp23	171.124	100.673	0.763128	0.000952187	0.00970967
ENSMUSG00000027326	Knl1	63.2174	18.9561	1.72265	0.00095328	0.00971544
ENSMUSG00000057054	Inca1	187.31	332.038	-0.823324	0.000962159	0.00980049
ENSMUSG00000016087	Fli1	749.821	525.084	0.513663	0.000968629	0.00986094
ENSMUSG00000042073	Abhd14b	410.577	783.222	-0.931354	0.000975853	0.00992899
ENSMUSG00000029616	Erp29	4698.01	2361.25	0.992416	0.000980018	0.00996586
ENSMUSG00000020105	Lrig3	126.469	215.748	-0.767252	0.000981635	0.00997256
ENSMUSG00000045763	Basp1	1646.46	640.736	1.36099	0.00098176	0.00997256
ENSMUSG00000029229	Chic2	857.128	545.292	0.651826	0.000983962	0.00998941
ENSMUSG00000034853	Acot11	110.257	58.4889	0.916861	0.00099284	0.010074
ENSMUSG00000025395	Prim1	118.831	60.7426	0.960555	0.000993856	0.0100787
ENSMUSG00000025815	Dhtkd1	210.93	461.554	-1.12814	0.000995406	0.0100889
ENSMUSG00000024818	Slc25a45	548.456	337.577	0.69921	0.000996622	0.0100957
ENSMUSG00000031103	Elf4	782.184	489.753	0.674783	0.00099806	0.0101002
ENSMUSG00000092203	1110038B12Rik	322.949	163.568	0.98053	0.000998167	0.0101002
ENSMUSG00000045392	Olfr1033	76.7126	178.014	-1.2182	0.00100098	0.0101231
ENSMUSG00000031740	Mmp2	3352.3	1666.13	1.00829	0.00100347	0.0101427
ENSMUSG00000097111	Peak1os	18.6514	3.93284	2.2536	0.00100442	0.0101467
ENSMUSG00000074570	Cass4	143.655	81.0319	0.823361	0.00100654	0.0101618
ENSMUSG00000028076	Cd1d1	8073.72	11630.3	-0.526469	0.00100702	0.0101618
ENSMUSG00000057098	Ebf1	1550.73	2803.6	-0.854126	0.00100832	0.0101694
ENSMUSG00000047415	Gpr68	146.549	78.1118	0.908245	0.00101114	0.0101922
ENSMUSG00000030086	Chchd6	1041.83	1434.65	-0.461154	0.00102005	0.0102764
ENSMUSG00000041084	Ostc	1542.62	772.544	0.997273	0.00102073	0.0102777
ENSMUSG00000022286	Grhl2	0.902565	21.4124	-4.53901	0.00102614	0.0103236
ENSMUSG00000007833	Aldh16a1	991.256	607.603	0.705616	0.00102642	0.0103236
ENSMUSG00000028654	Mycl	77.0929	202.597	-1.39295	0.00103526	0.0104069
ENSMUSG00000029366	Dck	554.486	340.121	0.703153	0.00103619	0.0104105
ENSMUSG00000015846	Rxra	3629.24	5108.12	-0.492926	0.00103692	0.0104122
ENSMUSG00000035828	Pim3	3085.18	4864.76	-0.656825	0.00103774	0.0104148
ENSMUSG00000024180	Tmem8	548.44	283.931	0.947068	0.00104304	0.0104566
ENSMUSG00000032309	Fbxo22	1062.19	1526.4	-0.523194	0.00104305	0.0104566
ENSMUSG00000063785	Utp14a	310.995	203.064	0.610847	0.00104448	0.0104653
ENSMUSG00000056752	Dnah9	0.282953	10.7916	-5.22247	0.00104868	0.0104984
ENSMUSG00000031504	Rab20	195.46	84.4777	1.20627	0.00104893	0.0104984
ENSMUSG00000030657	Xylt1	287.469	148.014	0.9579	0.0010505	0.0105084
ENSMUSG00000028488	Sh3gl2	1.73939	13.8427	-3.03203	0.0010525	0.0105224
ENSMUSG00000066975	Cryba4	19.2451	4.59895	2.06094	0.00105304	0.0105224
ENSMUSG00000042712	Tceal9	1082.91	510.214	1.08514	0.00105452	0.0105315
ENSMUSG00000028469	Npr2	963.76	1837.74	-0.930862	0.0010552	0.0105326
ENSMUSG00000047222	Rnase2a	2.68933	27.0882	-3.30168	0.00105793	0.0105541
ENSMUSG00000110575	6330537M06Rik	18.0677	5.20967	1.79937	0.00106087	0.010569
ENSMUSG00000039166	Akap7	468.49	678.28	-0.532277	0.00106115	0.010569
ENSMUSG00000083161	Gm11427	84.1778	39.3046	1.09215	0.00106115	0.010569
ENSMUSG00000043993	2900052L18Rik	172.575	315.537	-0.866942	0.00106413	0.010593
ENSMUSG00000048040	Arxes2	1439.87	2294.83	-0.672388	0.00106537	0.0105996
ENSMUSG00000116657	AC127341.3	21.3007	5.35248	1.97613	0.00107045	0.0106438
ENSMUSG00000056476	Med12l	73.1495	246.401	-1.74901	0.00107098	0.0106438
ENSMUSG00000039682	Lap3	1714.71	2316.12	-0.433795	0.00107322	0.0106604
ENSMUSG00000036944	Tmem71	157.488	91.6001	0.780326	0.00107419	0.0106643
ENSMUSG00000036106	Prr5	677.913	1093.97	-0.69011	0.00107587	0.0106752
ENSMUSG00000028693	Nasp	487.559	289.829	0.748347	0.00107702	0.0106808
ENSMUSG00000087128	Gm12655	47.9835	21.2978	1.16254	0.00107783	0.0106831
ENSMUSG00000076614	Ighg1	779.682	35.5705	4.45193	0.00107931	0.010692
ENSMUSG00000096490	Igkv10-94	30.8101	4.87833	2.66202	0.00108424	0.0107351
ENSMUSG00000016933	Plcg1	1480.73	2383.83	-0.686641	0.00108505	0.0107362
ENSMUSG00000037306	Man1c1	2186.02	1131.99	0.949133	0.00108551	0.0107362
ENSMUSG00000022414	Tab1	464.838	325.921	0.510814	0.00108807	0.0107547
ENSMUSG00000079834	Tmlhe	371.529	514.295	-0.468848	0.00108923	0.0107547
ENSMUSG00000023013	Aqp2	10.7132	51.2563	-2.2464	0.00109021	0.0107547
ENSMUSG00000070570	Slc17a7	7.24991	27.794	-1.96434	0.00109047	0.0107547
ENSMUSG00000064202	4430402I18Rik	127.144	233.576	-0.8762	0.0010907	0.0107547
ENSMUSG00000029465	Arpc3	4232.71	2546.69	0.732735	0.0010909	0.0107547
ENSMUSG00000030513	Pcsk6	1014.12	2243.41	-1.14544	0.00109662	0.0108054
ENSMUSG00000043621	Ubxn10	4.10147	20.8262	-2.31784	0.00109753	0.0108085
ENSMUSG00000019762	Iyd	0.50736	13.8567	-4.85304	0.00110019	0.010829
ENSMUSG00000004633	Chn2	154.199	84.209	0.868096	0.00110357	0.010854
ENSMUSG00000042873	Lhfpl4	31.0201	80.0095	-1.35805	0.00110442	0.010854
ENSMUSG00000025132	Arhgdia	15797.8	10785.4	0.550603	0.00110451	0.010854
ENSMUSG00000058542	Gm15590	187.584	79.9085	1.22604	0.00110657	0.0108685
ENSMUSG00000020251	Glt8d2	126.71	270.517	-1.09454	0.00110778	0.0108745
ENSMUSG00000026005	Rpe	1244.36	1803.03	-0.534885	0.00111553	0.0109448
ENSMUSG00000079669	Gm17396	33.1434	63.2538	-0.926757	0.00111944	0.0109773
ENSMUSG00000046447	Camk2n1	533.221	806.145	-0.596043	0.00112086	0.0109854
ENSMUSG00000027611	Procr	400.535	201.927	0.986707	0.00112273	0.0109927
ENSMUSG00000038481	Cdk19	711.145	509.548	0.479947	0.0011228	0.0109927
ENSMUSG00000064363	mt-Nd4	36856.1	65393.8	-0.827242	0.00112606	0.0110188
ENSMUSG00000046591	Ticrr	37.6479	10.8951	1.75788	0.00112783	0.0110302
ENSMUSG00000026187	Xrcc5	177.339	277.18	-0.645415	0.00112924	0.0110355
ENSMUSG00000041476	Smpx	1.85272	26.1191	-3.81271	0.00112957	0.0110355
ENSMUSG00000034266	Batf	119.977	51.0987	1.22479	0.00113112	0.0110448
ENSMUSG00000046324	Ermp1	2951.3	5391.41	-0.869171	0.0011342	0.0110686
ENSMUSG00000021662	Arhgef28	624.911	1334.45	-1.09411	0.00113476	0.0110686
ENSMUSG00000104784	Gm42984	19.8791	55.0382	-1.4588	0.00113585	0.0110694
ENSMUSG00000072825	Cep170b	451.096	696.22	-0.625992	0.00113605	0.0110694
ENSMUSG00000028949	Smarcd3	136.738	293.323	-1.09964	0.0011438	0.011139
ENSMUSG00000026558	Uck2	332.976	504.727	-0.599372	0.00114518	0.0111424
ENSMUSG00000001918	Slc1a5	26452.3	46819.2	-0.823691	0.00114536	0.0111424
ENSMUSG00000028080	Lrba	572.296	995.654	-0.798466	0.00114753	0.0111577
ENSMUSG00000037709	Fam13a	336.874	1597.2	-2.2452	0.00115026	0.0111782
ENSMUSG00000106825	2510016D11Rik	112.61	63.9771	0.812294	0.001153	0.0111958
ENSMUSG00000061959	Ces1e	3.76522	18.6094	-2.31133	0.00115328	0.0111958
ENSMUSG00000061601	Pclo	31.3063	73.2271	-1.21626	0.00115535	0.0112054
ENSMUSG00000033900	Map9	199.361	325.887	-0.706642	0.00115549	0.0112054
ENSMUSG00000017550	Atad5	96.3857	56.9585	0.760604	0.00115709	0.01121
ENSMUSG00000049103	Ccr2	1687.88	995.919	0.760523	0.00115718	0.01121
ENSMUSG00000026196	Bard1	54.4687	20.7001	1.37204	0.00115819	0.0112139
ENSMUSG00000007038	Neu1	1365.52	925.496	0.560368	0.00116688	0.0112921
ENSMUSG00000059791	Nrm	292.854	164.701	0.827231	0.00116949	0.0113114
ENSMUSG00000034910	Pygo1	134.63	218.812	-0.703363	0.00117178	0.0113238
ENSMUSG00000020973	Dnaaf2	44.3626	17.0468	1.38034	0.001172	0.0113238
ENSMUSG00000021280	Exoc3l4	115.333	66.5772	0.787796	0.00117923	0.0113876
ENSMUSG00000033763	Mtss1l	583.874	981.794	-0.749051	0.00118035	0.0113908
ENSMUSG00000020542	Myocd	0.439244	8.8215	-4.22124	0.00118079	0.0113908
ENSMUSG00000024677	Ms4a6b	496.85	278.802	0.831465	0.00118233	0.0113944
ENSMUSG00000074129	Rpl13a	443.66	238.35	0.894537	0.0011824	0.0113944
ENSMUSG00000051851	Rtl8c	437.574	798.644	-0.868137	0.00118769	0.0114394
ENSMUSG00000018509	Cenpv	270.791	463.756	-0.775419	0.00119015	0.0114571
ENSMUSG00000062825	Actg1	28699.4	17797.6	0.68929	0.00120044	0.0115501
ENSMUSG00000045103	Dmd	191.497	383.327	-0.999054	0.00121013	0.0116372
ENSMUSG00000026827	Gpd2	528.951	925.909	-0.807273	0.00121809	0.0117077
ENSMUSG00000092486	2610524H06Rik	223.029	92.123	1.2745	0.00121937	0.0117138
ENSMUSG00000028478	Clta	8563.13	5211.97	0.716188	0.00122194	0.011727
ENSMUSG00000021596	Mctp1	156.358	90.5547	0.783268	0.00122201	0.011727
ENSMUSG00000037259	Dzank1	40.353	79.3658	-0.969088	0.00122825	0.0117807
ENSMUSG00000041609	Bicdl1	517.807	809.453	-0.643716	0.00123062	0.0117973
ENSMUSG00000026773	Pfkfb3	9691.62	18137.2	-0.904079	0.00123356	0.0118193
ENSMUSG00000031951	Tmem231	59.3096	124.8	-1.07292	0.00123699	0.011846
ENSMUSG00000034892	Rps29	5303.28	2424.03	1.12949	0.00123973	0.0118661
ENSMUSG00000026950	Neb	31.9368	69.6462	-1.1213	0.00124762	0.0119354
ENSMUSG00000052477	C130026I21Rik	469.802	207.665	1.17588	0.001251	0.0119615
ENSMUSG00000039206	Daglb	1773.11	838.762	1.07974	0.00125523	0.0119922
ENSMUSG00000017754	Pltp	11195.5	5284.66	1.08298	0.00125551	0.0119922
ENSMUSG00000037098	Rab11fip3	468.576	753.243	-0.684141	0.00125715	0.0120016
ENSMUSG00000062127	Cttnbp2nl	838.158	506.3	0.726633	0.0012655	0.012075
ENSMUSG00000032437	Stt3b	4005.6	5823.99	-0.539865	0.00126918	0.0121039
ENSMUSG00000051331	Cacna1c	62.6769	145.714	-1.21246	0.00127461	0.0121493
ENSMUSG00000038170	Pde4dip	676.022	1050.54	-0.635669	0.00128145	0.0122052
ENSMUSG00000022957	Itsn1	2666.46	1864.71	0.51594	0.00128179	0.0122052
ENSMUSG00000049687	Pheta2	95.2456	47.3488	1.01063	0.00128304	0.0122073
ENSMUSG00000026641	Usf1	1503.54	839.678	0.840246	0.00128362	0.0122073
ENSMUSG00000037971	1110032A03Rik	870.889	1390.32	-0.674759	0.001284	0.0122073
ENSMUSG00000052117	D630039A03Rik	2.95685	13.7414	-2.17816	0.00128685	0.012228
ENSMUSG00000075572	Defb43	0.282953	62.182	-7.7578	0.00129476	0.0122969
ENSMUSG00000028312	Smc2	345.922	188.525	0.872388	0.00129808	0.012322
ENSMUSG00000032872	Cyb5r4	1154.44	694.976	0.731128	0.00130314	0.0123637
ENSMUSG00000046329	Slc25a23	1074.95	2342.87	-1.12378	0.00130617	0.0123861
ENSMUSG00000021982	Cdadc1	807.068	1099.62	-0.446391	0.00131046	0.0124149
ENSMUSG00000035673	Sbno2	2017.31	1218.51	0.727047	0.00131056	0.0124149
ENSMUSG00000054477	Kcnn2	5.06515	24.4251	-2.26016	0.0013253	0.0125481
ENSMUSG00000020097	Sgpl1	4051.58	2575.43	0.65358	0.0013274	0.012551
ENSMUSG00000025656	Arhgef9	99.1487	182.148	-0.874107	0.00132824	0.012551
ENSMUSG00000050640	Tmem150c	14.4367	63.4659	-2.13832	0.00132824	0.012551
ENSMUSG00000031078	Cttn	2264.31	2973.25	-0.392784	0.00132834	0.012551
ENSMUSG00000034781	Gna11	1767.32	2750.94	-0.638135	0.00133053	0.0125653
ENSMUSG00000031273	Col4a6	93.2057	195.297	-1.06573	0.00133987	0.012647
ENSMUSG00000038943	Prc1	144.123	46.3897	1.63282	0.0013431	0.012671
ENSMUSG00000073600	Prob1	28.0933	58.3359	-1.047	0.00135567	0.012783
ENSMUSG00000024087	Cyp1b1	1097.41	679.073	0.69128	0.00135889	0.0128068
ENSMUSG00000022901	Cd86	270.683	160.064	0.755106	0.00136008	0.0128115
ENSMUSG00000052485	Tmem171	21.2172	5.1725	2.00336	0.00136509	0.0128521
ENSMUSG00000028600	Podn	1044.63	2232.67	-1.09553	0.0013658	0.0128522
ENSMUSG00000090785	Gm17116	14.734	51.7755	-1.80096	0.0013689	0.0128657
ENSMUSG00000032044	Rpusd4	435.005	289.398	0.586958	0.00136917	0.0128657
ENSMUSG00000026691	Fmo3	40.3029	85.8074	-1.09258	0.00136933	0.0128657
ENSMUSG00000020388	Pdlim4	968.555	405.107	1.25738	0.00137184	0.0128797
ENSMUSG00000003559	As3mt	438.467	243.377	0.84773	0.00137222	0.0128797
ENSMUSG00000046961	Gpr156	56.2039	114.37	-1.0185	0.00137497	0.0128916
ENSMUSG00000031636	Pdlim3	70.0399	150.774	-1.10892	0.00137543	0.0128916
ENSMUSG00000024222	Fkbp5	773.799	1114.33	-0.525426	0.00137596	0.0128916
ENSMUSG00000043017	Ptgir	242.575	135.657	0.83972	0.00137685	0.0128916
ENSMUSG00000024063	Lbh	1957.65	1038.39	0.914561	0.00137699	0.0128916
ENSMUSG00000018830	Myh11	305.639	799.373	-1.38726	0.00137885	0.0129024
ENSMUSG00000092517	Art2a-ps	31.4934	6.95603	2.1512	0.00137972	0.012904
ENSMUSG00000041498	Kif14	50.7256	15.519	1.68252	0.00138174	0.0129164
ENSMUSG00000085037	4933421O10Rik	193.357	298.518	-0.626003	0.00138703	0.0129592
ENSMUSG00000038859	Baiap2l1	43.4063	100.247	-1.20986	0.00139257	0.0130044
ENSMUSG00000056899	Immp2l	145.173	235.016	-0.692822	0.00139482	0.0130188
ENSMUSG00000073242	Dnmt3aos	55.4968	12.9351	2.0785	0.00140145	0.013074
ENSMUSG00000018507	Trpv2	878.718	531.107	0.726198	0.00140352	0.0130868
ENSMUSG00000032058	Ppp2r1b	3678.96	6134.84	-0.737591	0.0014091	0.013126
ENSMUSG00000101585	1600010M07Rik	56.5573	15.7825	1.82916	0.00140926	0.013126
ENSMUSG00000032131	Abcg4	21.0326	57.263	-1.45197	0.00140987	0.013126
ENSMUSG00000021785	Ngly1	840.85	1126.92	-0.422783	0.00141207	0.0131346
ENSMUSG00000045795	Whamm	515.287	737.495	-0.516888	0.00141222	0.0131346
ENSMUSG00000112246	Gm40761	37.0688	80.9841	-1.12066	0.00141657	0.0131684
ENSMUSG00000020303	Stc2	489.703	820.219	-0.743965	0.00142425	0.0132331
ENSMUSG00000068196	Col8a1	329.225	214.147	0.619276	0.00143342	0.0133116
ENSMUSG00000057000	Nxf3	11.9689	107.787	-3.16739	0.00143449	0.0133148
ENSMUSG00000030062	Rpn1	3633.21	2324.35	0.644236	0.00143684	0.0133299
ENSMUSG00000053175	Bcl3	734.852	380.344	0.948817	0.00144629	0.0134108
ENSMUSG00000070031	Sp140	418.939	282.006	0.570826	0.00144983	0.0134356
ENSMUSG00000107355	AI839979	59.0291	26.1977	1.15658	0.00145043	0.0134356
ENSMUSG00000018861	Fdxr	623.924	338.814	0.879823	0.00145189	0.0134415
ENSMUSG00000031447	Lamp1	22307.7	14807.8	0.591142	0.00145252	0.0134415
ENSMUSG00000024795	Kif20b	91.2626	40.3664	1.17215	0.00145535	0.0134609
ENSMUSG00000097617	Gm10687	598.067	995.323	-0.734005	0.00146272	0.0135223
ENSMUSG00000039158	Akna	573.987	403.44	0.507482	0.00146414	0.0135286
ENSMUSG00000062116	Zfp954	224.361	130.193	0.784418	0.00146682	0.013545
ENSMUSG00000005667	Mthfd2	429.59	252.09	0.767963	0.00146739	0.013545
ENSMUSG00000037172	E330009J07Rik	134.091	202.905	-0.596082	0.00147491	0.0136076
ENSMUSG00000001120	Pcbp3	301.84	442.869	-0.551608	0.00147747	0.0136244
ENSMUSG00000041775	Mapk1ip1	210.032	366.331	-0.801272	0.00148651	0.0136983
ENSMUSG00000020644	Id2	848.816	413.268	1.03797	0.00148698	0.0136983
[truncated: 27,211 more rows]
