# Supplementary material for: Early-life thymectomy results in visceral adipose tissue inflammation and glucose intolerance
Source: Immun Ageing. 2025 Oct 1;22:36. doi: 10.1186/s12979-025-00531-x (PMC12487299; doi:10.1186/s12979-025-00531-x)
Supplement: Supplementary file 1 — Supplementary Material 1. [file 12979_2025_531_MOESM1_ESM.zip › Buckley et al supplemental material/Thymex-Liver deg list.xlsx]

## Sheet: Thymex_livervsCTRL_Liver_deg
gene_id	gene_name	Thymex_liver	CTRL_Liver	log2FoldChange	pvalue	padj
ENSMUSG00000031271	Serpina7	2352.67	1316.09	0.83854	4.27063e-17	7.02049e-13
ENSMUSG00000094793	Mup12	9736.89	24946.6	-1.3573	4.47329e-11	3.67682e-07
ENSMUSG00000012123	Crybg2	74.6678	22.2441	1.75379	4.04961e-10	2.21905e-06
ENSMUSG00000028051	Hcn3	581.185	254.397	1.19342	6.22356e-08	0.000255773
ENSMUSG00000041237	Pklr	8806.89	4846.45	0.861847	1.82391e-07	0.000599664
ENSMUSG00000027513	Pck1	30704.2	58534.9	-0.930864	2.28263e-07	0.000625403
ENSMUSG00000078674	Mup18	31.103	556.354	-4.16109	4.31932e-07	0.00101436
ENSMUSG00000078683	Mup1	218.481	426.664	-0.961203	6.99895e-07	0.0014382
ENSMUSG00000049940	Pgrmc2	2638.99	1976.88	0.417211	1.37352e-06	0.002232
ENSMUSG00000022066	Entpd4b	37.34	5.66877	2.71855	1.43682e-06	0.002232
ENSMUSG00000022707	Gbe1	3819.83	2811.16	0.44256	1.49352e-06	0.002232
ENSMUSG00000026986	Hnmt	623.553	436.746	0.514769	1.96254e-06	0.00268851
ENSMUSG00000046415	B430212C06Rik	26.7519	5.14057	2.36602	3.53256e-06	0.00443738
ENSMUSG00000051579	Tceal8	329.256	143.761	1.19406	3.8483e-06	0.00443738
ENSMUSG00000073842	Mup7	16804.3	43543.3	-1.37362	4.04895e-06	0.00443738
ENSMUSG00000039084	Chad	65.2164	139.416	-1.08626	5.15956e-06	0.00530112
ENSMUSG00000087638	Gm11773	23.7663	4.98862	2.29901	9.83636e-06	0.00951176
ENSMUSG00000037953	A4gnt	28.4021	3.66169	2.92707	1.14133e-05	0.0104236
ENSMUSG00000078452	Raet1d	743.722	382.104	0.961012	1.22623e-05	0.0106095
ENSMUSG00000030103	Bhlhe40	2564.04	1554.06	0.722388	1.38087e-05	0.01135
ENSMUSG00000097930	C330002G04Rik	57.0359	123.584	-1.10863	1.56894e-05	0.011458
ENSMUSG00000024430	Cabyr	91.4554	248.531	-1.43888	1.58604e-05	0.011458
ENSMUSG00000038576	Susd4	497.845	815.399	-0.712227	1.6031e-05	0.011458
ENSMUSG00000074715	Ccl28	1.90574	17.4023	-3.2508	1.86771e-05	0.012793
ENSMUSG00000012187	Mogat1	85.5279	33.2709	1.36164	3.12247e-05	0.0205321
ENSMUSG00000008035	Mid1ip1	1572.51	987.13	0.671611	4.33991e-05	0.0274399
ENSMUSG00000029472	Anapc5	1671.25	2068.42	-0.307257	4.51248e-05	0.0274743
ENSMUSG00000062825	Actg1	3246.73	2207.7	0.556347	5.05348e-05	0.0289213
ENSMUSG00000030555	Ttc23	996.971	711.211	0.487848	5.10199e-05	0.0289213
ENSMUSG00000027799	Nbea	127.269	56.2328	1.1694	6.0372e-05	0.0330819
ENSMUSG00000023232	Serinc2	365.076	247.976	0.556454	7.6344e-05	0.0404845
ENSMUSG00000032078	Zpr1	910.07	1215.09	-0.416868	7.93765e-05	0.0407772
ENSMUSG00000107997	Gm44243	24.9021	55.8579	-1.16034	9.24248e-05	0.0460416
ENSMUSG00000074634	Tmem267	63.0549	153.712	-1.28679	0.000105557	0.0510366
ENSMUSG00000045973	Slc25a51	1358.83	1779.08	-0.387996	0.000134238	0.0613826
ENSMUSG00000023087	Noct	518.753	958.613	-0.886527	0.000134423	0.0613826
ENSMUSG00000036390	Gadd45a	86.4245	45.4367	0.915163	0.000150354	0.0658354
ENSMUSG00000032548	Slco2a1	1974.57	2860.73	-0.534993	0.000153827	0.0658354
ENSMUSG00000041698	Slco1a1	6018.56	10252.6	-0.768398	0.000156188	0.0658354
ENSMUSG00000053219	Raet1e	258.796	131.982	0.973987	0.000178173	0.0732245
ENSMUSG00000054598	9130230L23Rik	2.82429	20.2259	-2.84649	0.000212753	0.0853037
ENSMUSG00000030762	Aqp8	8182.77	4580.71	0.837094	0.000218113	0.0853704
ENSMUSG00000021474	Sfxn1	2390.7	1896.74	0.334066	0.000233383	0.0892228
ENSMUSG00000020014	Cfap54	31.9828	11.7663	1.44635	0.000239464	0.089467
ENSMUSG00000009092	Derl3	20.8293	63.4419	-1.59424	0.000250871	0.091646
ENSMUSG00000026796	Fam129b	333.816	231.918	0.52392	0.000259148	0.0926116
ENSMUSG00000032561	Acpp	225.795	128.176	0.818321	0.000270083	0.0938798
ENSMUSG00000024002	Brd4	1202.78	1452.03	-0.271843	0.000274118	0.0938798
ENSMUSG00000000303	Cdh1	197.044	570.611	-1.53391	0.000281747	0.094131
ENSMUSG00000049577	Zfpm1	1666.22	2232.24	-0.422058	0.000292722	0.094131
ENSMUSG00000020644	Id2	3317.87	2069.05	0.681452	0.000293655	0.094131
ENSMUSG00000035161	Ints6	432.518	582.668	-0.432791	0.000297756	0.094131
ENSMUSG00000032501	Trib1	1190.63	818.27	0.541732	0.000303602	0.0941681
ENSMUSG00000029822	Osbpl3	505.92	256.715	0.980812	0.000314466	0.0957317
ENSMUSG00000102070	Gm28661	1246.12	913.01	0.448272	0.000321467	0.0960837
ENSMUSG00000029162	Khk	10635.2	8480.75	0.326668	0.00033459	0.09822
ENSMUSG00000024986	Hhex	1596.06	2231.11	-0.48324	0.000341012	0.0983491
ENSMUSG00000030483	Cyp2b10	344.917	87.5541	1.97711	0.000349097	0.0989449
ENSMUSG00000028445	Enho	64.969	179.936	-1.4721	0.000362747	0.101071
ENSMUSG00000092008	Cyp2c69	29.815	99.3594	-1.7296	0.000372814	0.10137
ENSMUSG00000021957	Tkt	4217.14	3415.07	0.304485	0.000376152	0.10137
ENSMUSG00000026175	Vil1	1.85561	26.176	-3.83075	0.000386701	0.102532
ENSMUSG00000022096	Hr	83.1353	32.7077	1.3421	0.000440307	0.114892
ENSMUSG00000031596	Slc7a2	9210.89	13479	-0.549414	0.0004582	0.115938
ENSMUSG00000006154	Eps8l1	54.514	21.4033	1.36526	0.000458422	0.115938
ENSMUSG00000046168	Kcnrg	8.87484	25.0121	-1.50407	0.000492136	0.120089
ENSMUSG00000109179	Gm35339	54.4248	94.333	-0.786002	0.000493431	0.120089
ENSMUSG00000099889	Mrgprb11-ps	28.5562	5.41692	2.39221	0.00049675	0.120089
ENSMUSG00000023243	Kcnk5	657.105	1089.35	-0.73025	0.00052914	0.126066
ENSMUSG00000053964	Lgals4	178.232	299.303	-0.746226	0.000574059	0.134814
ENSMUSG00000068747	Sort1	438.021	639.255	-0.547231	0.000671778	0.154735
ENSMUSG00000034591	Slc41a2	730.426	1033.8	-0.500905	0.000677711	0.154735
ENSMUSG00000095290	Gm24196	3.65721	19.2172	-2.36634	0.000688621	0.155072
ENSMUSG00000086561	Gm15540	15.3736	45.5161	-1.56633	0.000744856	0.165469
ENSMUSG00000028599	Tnfrsf1b	685.477	973.017	-0.506403	0.000770119	0.165879
ENSMUSG00000028967	Errfi1	21944.5	28998.2	-0.402101	0.000775346	0.165879
ENSMUSG00000085962	Gm16984	41.3974	74.4591	-0.838353	0.000786725	0.165879
ENSMUSG00000032515	Csrnp1	294.614	147.735	0.997182	0.000787064	0.165879
ENSMUSG00000107605	Gm44117	15.1602	45.9797	-1.59549	0.000835083	0.173771
ENSMUSG00000046727	Cystm1	108.072	173.949	-0.689254	0.000923682	0.189805
ENSMUSG00000041930	Fam222a	97.8547	191.733	-0.96968	0.000935889	0.189939
ENSMUSG00000041653	Pnpla3	88.0715	41.6863	1.07905	0.000966736	0.193807
ENSMUSG00000108368	Gm45053	13.7163	40.5775	-1.57151	0.00104485	0.206812
ENSMUSG00000037857	Nufip2	666.03	840.643	-0.336888	0.00105677	0.206812
ENSMUSG00000042812	Foxf1	87.1677	52.9194	0.710067	0.00112518	0.216932
ENSMUSG00000022853	Ehhadh	9588.15	7487.86	0.356766	0.00115246	0.216932
ENSMUSG00000054517	Trim65	239.32	312.719	-0.387794	0.00116936	0.216932
ENSMUSG00000002769	Gnmt	42525.2	36078.5	0.237179	0.00117231	0.216932
ENSMUSG00000073834	Mup11	925.553	2069.6	-1.16086	0.00117936	0.216932
ENSMUSG00000036202	Rif1	344.193	450.862	-0.386247	0.00118766	0.216932
ENSMUSG00000027360	Hdc	195.786	314.27	-0.680934	0.00126046	0.2277
ENSMUSG00000032310	Cyp1a2	10461.4	13016.3	-0.315302	0.00127864	0.228473
ENSMUSG00000024978	Gpam	7832.79	5523.66	0.504002	0.00131181	0.231881
ENSMUSG00000034371	Tkfc	10405.8	7674.09	0.439426	0.00134171	0.234642
ENSMUSG00000024654	Asrgl1	331.765	256.439	0.371979	0.0014148	0.244089
ENSMUSG00000037440	Vnn1	1920.4	1277.51	0.588868	0.00142542	0.244089
ENSMUSG00000074649	BC029722	196.972	139.568	0.495385	0.00152049	0.257684
ENSMUSG00000025197	Cyp2c23	5175.67	7255.82	-0.487376	0.00155743	0.260425
ENSMUSG00000035914	Cd276	43.655	74.8647	-0.788798	0.00157636	0.260425
ENSMUSG00000032115	Hyou1	4229.13	5605.39	-0.406463	0.00158419	0.260425
ENSMUSG00000002944	Cd36	3192.52	2126.32	0.58616	0.00163732	0.262632
ENSMUSG00000018899	Irf1	656.179	487.89	0.426098	0.00164269	0.262632
ENSMUSG00000037710	Cisd1	2859.52	2350.61	0.282333	0.00164615	0.262632
ENSMUSG00000006445	Epha2	793.785	533.296	0.57556	0.00168245	0.262632
ENSMUSG00000054453	Sytl5	43.0271	21.8323	0.984155	0.00169096	0.262632
ENSMUSG00000098330	Gtpbp4-ps1	41.4073	116	-1.4925	0.00170404	0.262632
ENSMUSG00000015961	Adss	813.063	1016.93	-0.323056	0.00172511	0.262632
ENSMUSG00000006494	Pdk1	2963.74	2281.79	0.377143	0.00172543	0.262632
ENSMUSG00000033096	Apmap	915.308	765.649	0.258299	0.00178591	0.266316
ENSMUSG00000041202	Pla2g2d	2.40503	17.7621	-2.83731	0.00178722	0.266316
ENSMUSG00000038751	Ptk6	56.673	26.1188	1.11616	0.00179823	0.266316
ENSMUSG00000039096	Rsad1	162.051	236.97	-0.545785	0.00186527	0.2679
ENSMUSG00000055782	Abcd2	710.496	388.556	0.869186	0.00187351	0.2679
ENSMUSG00000028654	Mycl	199.337	132.352	0.584048	0.00187838	0.2679
ENSMUSG00000091405	Hist2h4	2.09124	10.3838	-2.32157	0.00188528	0.2679
ENSMUSG00000025202	Scd3	48.7013	10.3269	2.24611	0.0018904	0.2679
ENSMUSG00000028307	Aldob	89100	74478.5	0.258615	0.00192762	0.270838
ENSMUSG00000020150	Gamt	3745.8	3053.07	0.295062	0.00195808	0.272787
ENSMUSG00000021127	Zfp36l1	3575.64	2319.18	0.62467	0.00200833	0.277436
ENSMUSG00000037390	Muc3	0	8.64022	-5.50724	0.00203545	1
ENSMUSG00000038172	Ttc39b	905.05	1162.64	-0.362347	0.00206391	0.282738
ENSMUSG00000102888	Ighv1-11	34.7599	7.48344	2.22551	0.00211235	0.286983
ENSMUSG00000072849	Serpina1e	20510	58277.2	-1.50661	0.00217209	0.291653
ENSMUSG00000112449	Srp54b	66.4648	167.149	-1.3361	0.0021944	0.291653
ENSMUSG00000029664	Tfpi2	1768.44	1471.37	0.265174	0.00219995	0.291653
ENSMUSG00000014609	Chrne	9.7122	1.66985	2.54722	0.00227607	0.29933
ENSMUSG00000040321	Zfp770	154.871	114.013	0.444324	0.00242759	0.311901
ENSMUSG00000032482	Cspg5	22.5196	54.9278	-1.27786	0.00243421	0.311901
ENSMUSG00000042496	Prdm10	212.108	286.11	-0.426056	0.00243755	0.311901
ENSMUSG00000021094	Dhrs7	800.853	658.514	0.281245	0.00244755	0.311901
ENSMUSG00000026094	Stk17b	119.971	174.239	-0.542795	0.00248092	0.313722
ENSMUSG00000019718	L3hypdh	633.485	531.443	0.254837	0.00256231	0.318242
ENSMUSG00000031489	Adrb3	89.8496	163.118	-0.862216	0.00256759	0.318242
ENSMUSG00000030124	Lag3	35.708	72.0138	-1.01712	0.00259468	0.318242
ENSMUSG00000116723	AC154762.2	27.9661	52.2218	-0.889852	0.00262574	0.318242
ENSMUSG00000024793	Tnfrsf25	4.00142	15.3342	-1.96672	0.00262689	0.318242
ENSMUSG00000024014	Pim1	538.033	354.498	0.604641	0.00263282	0.318242
ENSMUSG00000010651	Acaa1b	56192.4	40399.3	0.476076	0.00269134	0.322941
ENSMUSG00000040420	Cdh18	46.8674	20.8915	1.16763	0.00274057	0.325716
ENSMUSG00000072115	Ang	2538.78	3438.85	-0.437784	0.00275409	0.325716
ENSMUSG00000052133	Sema5b	371.225	199.163	0.898372	0.002776	0.325962
ENSMUSG00000018474	Chd3	2597.97	3194.12	-0.297493	0.00284358	0.33153
ENSMUSG00000039220	Ppp1r10	878.218	1790.85	-1.0283	0.0029304	0.337391
ENSMUSG00000089809	Rasgef1b	185.625	292.993	-0.661084	0.00294609	0.337391
ENSMUSG00000021831	Ero1l	374.195	455.425	-0.281945	0.00295999	0.337391
ENSMUSG00000032265	Tent5a	123.186	186.239	-0.602918	0.00297595	0.337391
ENSMUSG00000029467	Atp2a2	5388.68	6474.16	-0.264429	0.00302626	0.340744
ENSMUSG00000108884	Gm45792	21.4295	45.7885	-1.10099	0.00305494	0.341159
ENSMUSG00000049721	Gal3st1	108.194	66.1139	0.705371	0.00310503	0.341159
ENSMUSG00000026475	Rgs16	406.121	84.0787	2.27264	0.00311717	0.341159
ENSMUSG00000035112	Wnk4	27.7664	70.4859	-1.34677	0.00312983	0.341159
ENSMUSG00000073633	Fbxo36	93.2533	60.5666	0.618089	0.00315212	0.341159
ENSMUSG00000049555	Tmie	1169.52	821.235	0.510781	0.00315548	0.341159
ENSMUSG00000043635	Adamts3	0.993508	7.72973	-2.93135	0.00315901	1
ENSMUSG00000021928	Ebpl	2166.28	1748.12	0.309145	0.00317521	0.341159
ENSMUSG00000093894	Ighv1-53	11.415	50.684	-2.14024	0.00320087	0.341683
ENSMUSG00000032712	Resf1	568.114	956.945	-0.751937	0.00326055	0.345808
ENSMUSG00000046070	Igfals	2278.16	2722.08	-0.256103	0.00329268	0.346976
ENSMUSG00000026149	Tm4sf20	0.287085	9.95915	-4.97823	0.0033195	0.347575
ENSMUSG00000030556	Lrrc28	487.709	380.078	0.359148	0.00334328	0.34785
ENSMUSG00000025515	Muc2	0.209009	10.8821	-5.10654	0.00343636	0.355285
ENSMUSG00000026688	Mgst3	538.495	410.377	0.389076	0.00349191	0.356847
ENSMUSG00000105837	Gm35986	103.289	51.3319	1.01092	0.00349488	0.356847
ENSMUSG00000091337	Eid1	68.0909	98.6134	-0.532554	0.00355425	0.360062
ENSMUSG00000028456	Unc13b	398.697	511.743	-0.361285	0.00359775	0.360062
ENSMUSG00000001225	Slc26a3	0.83463	14.5166	-4.17928	0.00361207	0.360062
ENSMUSG00000070495	Ctcfl	84.8518	132.641	-0.638964	0.00361903	0.360062
ENSMUSG00000029726	Mepce	551.377	731.235	-0.407174	0.00363968	0.360062
ENSMUSG00000043183	Simc1	198.261	278.619	-0.489379	0.00367688	0.360062
ENSMUSG00000024245	Tmem178	9.76562	1.9275	2.37007	0.00367969	0.360062
ENSMUSG00000057406	Nsd2	516.622	627.975	-0.282531	0.0037236	0.362203
ENSMUSG00000074247	Dda1	405.181	486.897	-0.265648	0.0038776	0.374964
ENSMUSG00000042202	Slc35e2	1142.19	1458.7	-0.354259	0.0039245	0.376681
ENSMUSG00000090290	Tarbp1	124.008	176.339	-0.508198	0.00394118	0.376681
ENSMUSG00000020173	Cobl	227.404	300.808	-0.405905	0.00397374	0.377597
ENSMUSG00000079055	Slc8a3	10.577	36.1113	-1.77328	0.00404284	0.381955
ENSMUSG00000061397	Krt79	7.47368	0.974063	2.9741	0.00410372	1
ENSMUSG00000106087	Gm43609	76.4668	128.693	-0.745379	0.00412595	0.38748
ENSMUSG00000087382	Ctcflos	312.566	496.286	-0.665106	0.00414846	0.38748
ENSMUSG00000021906	Oxnad1	587.048	466.81	0.331564	0.00426451	0.388491
ENSMUSG00000052605	Isoc2b	358.386	271.357	0.400626	0.00429058	0.388491
ENSMUSG00000029086	Prom1	26.3255	68.1569	-1.37871	0.00431175	0.388491
ENSMUSG00000085826	Gm15638	105.464	152.111	-0.531707	0.00432862	0.388491
ENSMUSG00000042745	Id1	135.599	82.0702	0.724469	0.00432931	0.388491
ENSMUSG00000038072	Galnt11	249.605	318.032	-0.344859	0.00433366	0.388491
ENSMUSG00000028672	Hmgcl	6055.67	5274.39	0.1995	0.00434517	0.388491
ENSMUSG00000025019	Lcor	270.04	360.145	-0.417208	0.00435481	0.388491
ENSMUSG00000020386	Sar1b	4565.14	3928.07	0.21729	0.00437198	0.388491
ENSMUSG00000041147	Brca2	131.868	191.838	-0.539308	0.00443127	0.390465
ENSMUSG00000025004	Cyp2c40	80.582	178.555	-1.14224	0.00444169	0.390465
ENSMUSG00000000308	Ckmt1	9.5249	42.0049	-2.14081	0.00449387	0.392951
ENSMUSG00000020108	Ddit4	300.748	218.028	0.465823	0.00456428	0.396996
ENSMUSG00000111942	Gm5182	464.97	363.193	0.357122	0.00467601	0.401378
ENSMUSG00000078492	1700045H11Rik	19.77	37.8482	-0.937254	0.00468779	0.401378
ENSMUSG00000018672	Copz2	421.517	326.122	0.369425	0.00468791	0.401378
ENSMUSG00000099398	Ms4a14	4.80111	0.20876	4.05479	0.00471026	1
ENSMUSG00000041268	Dmxl2	859.693	1056.57	-0.296639	0.00474454	0.404122
ENSMUSG00000020538	Srebf1	12256.7	8693.12	0.495599	0.00479811	0.406578
ENSMUSG00000038656	Cyp3a16	5.77459	0.266993	4.32054	0.00481208	1
ENSMUSG00000021868	Ppif	796.313	650.524	0.291955	0.00484352	0.408322
ENSMUSG00000043872	Zmym1	40.2096	65.7073	-0.71077	0.00487416	0.408808
ENSMUSG00000113581	Dio3os	6.26408	20.8891	-1.73331	0.00492469	0.410949
ENSMUSG00000036216	Leap2	1345.84	1007.5	0.418145	0.0050236	0.417086
ENSMUSG00000019082	Slc25a22	4418.8	5165.66	-0.225518	0.00508793	0.41715
ENSMUSG00000087404	Gm11752	44.6985	19.7206	1.18207	0.00510586	0.41715
ENSMUSG00000026839	Upp2	1299.3	1864.09	-0.520395	0.00511523	0.41715
ENSMUSG00000015759	Cnih1	1193.86	993.638	0.265157	0.00512588	0.41715
ENSMUSG00000002083	Bbc3	364.709	242.458	0.591362	0.00519866	0.418526
ENSMUSG00000025934	Gsta3	41084.5	36183.7	0.183256	0.00520453	0.418526
ENSMUSG00000044313	Mab21l3	27.9227	13.7355	1.04292	0.00524123	0.418526
ENSMUSG00000045394	Epcam	26.7503	64.5022	-1.2738	0.00524463	0.418526
ENSMUSG00000043671	Dpy19l3	1059.56	819.562	0.371457	0.00527936	0.419263
ENSMUSG00000035031	C8a	11593	15810.8	-0.447602	0.00539008	0.425053
ENSMUSG00000110702	Gm45767	8.58472	23.5525	-1.44427	0.00540399	0.425053
ENSMUSG00000098188	Sowahc	235.036	172.181	0.452121	0.00545552	0.427063
ENSMUSG00000020447	Npc1l1	0	5.82782	-4.92658	0.00548575	1
ENSMUSG00000020974	Pole2	4.67989	14.8912	-1.68559	0.00551732	0.429854
ENSMUSG00000027820	Mme	1844.59	1475.57	0.321589	0.00557697	0.430029
ENSMUSG00000101856	1700096K18Rik	78.691	53.0254	0.572103	0.00558669	0.430029
ENSMUSG00000039246	Lyplal1	297.206	223.501	0.414379	0.00560973	0.430029
ENSMUSG00000000686	Abhd15	647.779	521.204	0.314726	0.0056242	0.430029
ENSMUSG00000001419	Mef2d	1001.96	1311.96	-0.388771	0.00566025	0.430782
ENSMUSG00000021792	Fam213a	1418.36	1177.48	0.268426	0.00569646	0.43154
ENSMUSG00000042510	AA986860	35.0518	63.2312	-0.854177	0.00575672	0.432421
ENSMUSG00000052271	Bhlha15	8.43045	24.3839	-1.49468	0.00581492	0.432421
ENSMUSG00000052534	Pbx1	500.442	399.111	0.322971	0.00582422	0.432421
ENSMUSG00000043993	2900052L18Rik	131.429	89.1092	0.561817	0.00582879	0.432421
ENSMUSG00000047492	Inhbe	1661.3	1339.25	0.311649	0.00583961	0.432421
ENSMUSG00000078496	Zfp982	205.89	149.662	0.456253	0.00594122	0.436345
ENSMUSG00000006345	Ggt1	3.42222	25.8906	-2.85324	0.00597677	0.436345
ENSMUSG00000091498	Mpc1-ps	1924.75	1594.13	0.271345	0.00599416	0.436345
ENSMUSG00000040213	Kyat3	4064.81	5445.41	-0.421999	0.0060115	0.436345
ENSMUSG00000071356	Reg3b	0.836036	130.76	-7.2408	0.00602977	0.436345
ENSMUSG00000041798	Gck	5463.13	3976.73	0.458246	0.00605187	0.436345
ENSMUSG00000035032	Nek11	3.50004	0	4.30293	0.006075	1
ENSMUSG00000106928	Gm43860	5.27634	15.4321	-1.53197	0.00611064	0.438659
ENSMUSG00000007880	Arid1a	1322.04	1531.46	-0.21126	0.00640764	0.457979
ENSMUSG00000107505	Gm18009	12.3878	28.3495	-1.20351	0.00647941	0.45933
ENSMUSG00000041660	Bbox1	3134.61	2738.74	0.194745	0.00650908	0.45933
ENSMUSG00000112433	Gm30122	23.8184	42.7693	-0.854037	0.00651037	0.45933
ENSMUSG00000027984	Hadh	7624.27	6341.22	0.265919	0.00657618	0.461991
ENSMUSG00000028961	Pgd	1456.39	1032.03	0.497463	0.00660567	0.462088
ENSMUSG00000027954	Efna1	1389.52	1032.89	0.427831	0.00667599	0.464016
ENSMUSG00000020649	Rrm2	97.2609	60.707	0.678397	0.00669057	0.464016
ENSMUSG00000097236	4831440E17Rik	9.48016	21.8169	-1.20978	0.00672223	0.464016
ENSMUSG00000043895	S1pr2	240.961	179.543	0.422783	0.0067622	0.464016
ENSMUSG00000018868	Pnpla5	12.8392	1.40012	3.18388	0.00681807	0.464016
ENSMUSG00000057069	Ero1lb	1530.31	1984.78	-0.374919	0.00682418	0.464016
ENSMUSG00000111709	Gm3776	33.9037	15.937	1.06786	0.00683081	0.464016
ENSMUSG00000025153	Fasn	42712.7	23650.5	0.852804	0.00692173	0.468256
ENSMUSG00000097637	4933417D19Rik	17.1129	4.72438	1.88178	0.00699369	0.471186
ENSMUSG00000016933	Plcg1	1015.02	1165.78	-0.198601	0.00702256	0.4712
ENSMUSG00000034361	Cpne2	200.826	284.405	-0.502657	0.00711685	0.475585
ENSMUSG00000023259	Slc26a6	48.3795	74.2942	-0.610086	0.0073557	0.486254
ENSMUSG00000074874	Ctla2b	6.6079	1.01909	2.77102	0.00736574	1
ENSMUSG00000103039	Gm37123	15.2268	29.9878	-0.97834	0.00737962	0.486254
ENSMUSG00000048756	Foxo3	1023.14	1289.66	-0.334844	0.00738354	0.486254
ENSMUSG00000097397	Gm16861	15.1772	30.0755	-0.974776	0.00739483	0.486254
ENSMUSG00000023272	Creld2	534.21	747.865	-0.485414	0.00750518	0.490793
ENSMUSG00000074213	Gm10642	24.9697	9.40649	1.41692	0.00752605	0.490793
ENSMUSG00000101823	Gm29438	4.67234	16.8856	-1.85938	0.00755342	0.490793
ENSMUSG00000020256	Aldh1l2	8.54091	24.4119	-1.50152	0.00772808	0.497628
ENSMUSG00000020776	Fbf1	281.121	432.702	-0.619349	0.00779009	0.497628
ENSMUSG00000066513	Klk1b4	92.4316	55.4223	0.75216	0.00780391	0.497628
ENSMUSG00000020326	Ccng1	1183.31	953.987	0.309897	0.00780745	0.497628
ENSMUSG00000027371	Fahd2a	424.649	335.175	0.342953	0.00783213	0.497628
ENSMUSG00000052137	Rbm12b2	68.4512	103.915	-0.604959	0.00790347	0.497628
ENSMUSG00000026014	Raph1	1431.04	1955.8	-0.450919	0.00792582	0.497628
ENSMUSG00000048402	Gli2	0.26046	4.12281	-3.70586	0.00793117	1
ENSMUSG00000097589	Dleu2	166.533	237.449	-0.514117	0.00795695	0.497628
ENSMUSG00000068877	Selenbp2	385.327	2372.29	-2.62211	0.00795885	0.497628
ENSMUSG00000023764	Sfi1	337.478	426.934	-0.336181	0.00797332	0.497628
ENSMUSG00000031077	Fadd	265.982	211.613	0.328094	0.0079916	0.497628
ENSMUSG00000028063	Lmna	1037.14	1175.88	-0.181711	0.00803374	0.498365
ENSMUSG00000036078	Sigmar1	4544.33	3755.88	0.27498	0.00808549	0.499689
ENSMUSG00000096617	Gm5559	109.381	75.0109	0.543513	0.00826762	0.505127
ENSMUSG00000014039	Prdm15	135.783	185.877	-0.453395	0.0082717	0.505127
ENSMUSG00000024571	Gm16286	1254.08	1096.64	0.193937	0.00829064	0.505127
ENSMUSG00000032348	Gsta4	1339.72	1122.13	0.254301	0.00829638	0.505127
ENSMUSG00000027185	Nat10	580.936	720.968	-0.310815	0.00834334	0.505652
ENSMUSG00000032285	Dnaja4	46.1032	80.4004	-0.811305	0.00837526	0.505652
ENSMUSG00000055024	Ep300	916.354	1140.96	-0.316626	0.00842568	0.505652
ENSMUSG00000054474	Thnsl2	1112.05	951.53	0.225725	0.00842805	0.505652
ENSMUSG00000046814	Gchfr	2078.94	1791.25	0.215182	0.00852078	0.509357
ENSMUSG00000022868	Ahsg	76640.2	91050.1	-0.248563	0.00857362	0.510659
ENSMUSG00000027834	Serpini1	3.11261	11.782	-1.98363	0.00863842	0.51266
ENSMUSG00000029657	Hsph1	948.904	1303.86	-0.458761	0.00876082	0.518055
ENSMUSG00000094156	Sult2a7	88.7815	47.5213	0.900203	0.0088284	0.520179
ENSMUSG00000042041	2010003K11Rik	353.107	208.906	0.758218	0.00888753	0.521793
ENSMUSG00000029246	Ppat	390.189	563.86	-0.532634	0.00892127	0.52191
ENSMUSG00000044551	9930012K11Rik	18.3082	6.45165	1.53598	0.0089846	0.522876
ENSMUSG00000021361	Tmem14c	2822.81	2413.83	0.225911	0.00903627	0.522876
ENSMUSG00000022883	Robo1	424.735	265.837	0.675048	0.00904844	0.522876
ENSMUSG00000007872	Id3	2220.7	969.846	1.19529	0.009065	0.522876
ENSMUSG00000029189	Sel1l3	218.08	291.446	-0.414047	0.00917941	0.523138
ENSMUSG00000004637	Wwox	196.422	154.795	0.342167	0.00918393	0.523138
ENSMUSG00000027690	Slc2a2	8378.89	6815.84	0.297849	0.00918922	0.523138
ENSMUSG00000032218	Ccnb2	11.4261	26.706	-1.24066	0.00919685	0.523138
ENSMUSG00000033703	Fuk	358.437	436.357	-0.281635	0.00927206	0.523322
ENSMUSG00000078919	Dpm1	101.302	137.082	-0.432249	0.0092941	0.523322
ENSMUSG00000102252	Snrpn	127.423	85.6105	0.571887	0.0093055	0.523322
ENSMUSG00000089665	Fcor	16.1472	6.30795	1.37777	0.00935457	0.523322
ENSMUSG00000039275	Foxk2	518.616	619.251	-0.255872	0.00937064	0.523322
ENSMUSG00000006456	Rbm14	294.919	365.146	-0.309753	0.00941521	0.523322
ENSMUSG00000021102	Glrx5	2640.71	2198.31	0.265026	0.0094843	0.523322
ENSMUSG00000042380	Smim12	351.577	285.689	0.297846	0.00948862	0.523322
ENSMUSG00000025792	Slc25a10	8382.05	6702.97	0.322652	0.00952348	0.523322
ENSMUSG00000024858	Grk2	721.395	831.619	-0.20397	0.00953384	0.523322
ENSMUSG00000027655	Dhx35	182.473	138.511	0.401211	0.00955026	0.523322
ENSMUSG00000037007	Zfp113	143.711	109.548	0.389635	0.00964266	0.52663
ENSMUSG00000026923	Notch1	942.782	763.511	0.304892	0.009758	0.531165
ENSMUSG00000025656	Arhgef9	204.268	137.759	0.565291	0.00980106	0.531748
ENSMUSG00000090877	Hspa1b	161.603	402.153	-1.316	0.00983498	0.531833
ENSMUSG00000086725	A630052C17Rik	29.408	48.753	-0.734123	0.00989051	0.532189
ENSMUSG00000002633	Shh	4.41367	18.1265	-2.05455	0.0099063	0.532189
ENSMUSG00000046470	Sox18	211.897	156.185	0.439127	0.00996508	0.532595
ENSMUSG00000071669	Snx29	108.309	149.385	-0.454487	0.00997866	0.532595
ENSMUSG00000022844	Pdia5	860.828	1037.97	-0.268731	0.010057	0.533335
ENSMUSG00000038403	Hfe2	2693.55	2104.85	0.356312	0.0100743	0.533335
ENSMUSG00000031441	Atp11a	807.049	1050.78	-0.380091	0.0100899	0.533335
ENSMUSG00000046909	Tefm	223.46	172.837	0.372824	0.0101321	0.53385
ENSMUSG00000063317	Usp31	185.227	235.512	-0.35097	0.0101788	0.534597
ENSMUSG00000049606	Zfp644	403.826	476.935	-0.241426	0.0102806	0.53683
ENSMUSG00000025732	Mcrip2	753.763	611.751	0.30316	0.0103101	0.53683
ENSMUSG00000075304	Sp5	86.4378	50.8777	0.76185	0.0103193	0.53683
ENSMUSG00000033373	Fntb	87.4192	58.5557	0.578989	0.0103855	0.537476
ENSMUSG00000099338	2810030D12Rik	43.3636	65.897	-0.60658	0.0103971	0.537476
ENSMUSG00000002617	Zfp40	58.6797	35.8453	0.71379	0.0104503	0.538532
ENSMUSG00000107096	Gm43597	96.2851	143.477	-0.570749	0.010495	0.538641
ENSMUSG00000028629	Exo5	70.487	43.7124	0.67626	0.0105179	0.538641
ENSMUSG00000096833	Igkv4-55	0.57549	6.48783	-3.60353	0.0105327	1
ENSMUSG00000035172	Plekhh3	402.533	305.571	0.398906	0.0105986	0.53946
ENSMUSG00000047230	Cldn2	2768.19	2443.9	0.180205	0.0105995	0.53946
ENSMUSG00000068037	Mas1	14.7556	5.06446	1.53119	0.0106365	0.539674
ENSMUSG00000026944	Abca2	1781.36	2177.47	-0.289993	0.0107504	0.54114
ENSMUSG00000023852	Chd1	696.888	918.39	-0.398919	0.0107567	0.54114
ENSMUSG00000075463	4930594M22Rik	16.7932	31.8859	-0.908829	0.0107642	0.54114
ENSMUSG00000003477	Inmt	9941.47	7871.15	0.336857	0.0109723	0.549758
ENSMUSG00000025357	Dgka	146.895	187.501	-0.35121	0.0110025	0.549758
ENSMUSG00000029656	C8b	3610.77	5083.63	-0.493377	0.0111049	0.553192
ENSMUSG00000068463	B630019A10Rik	1375.57	1134.86	0.277586	0.0112172	0.557096
ENSMUSG00000064294	Aox3	21703.6	28376.1	-0.386689	0.0112913	0.559087
ENSMUSG00000107497	Gm44957	1.64536	7.87069	-2.17712	0.0113543	1
ENSMUSG00000102813	Gm37795	44.1175	22.0444	1.00336	0.0115621	0.567755
ENSMUSG00000032554	Trf	8828.16	10132.6	-0.198705	0.0115807	0.567755
ENSMUSG00000073197	5730507C01Rik	9.50574	2.35823	1.99763	0.0115925	0.567755
ENSMUSG00000042772	Smg7	694.788	814.16	-0.227518	0.0116045	0.567755
ENSMUSG00000041483	Zfp281	543.359	744.879	-0.455693	0.0116562	0.568595
ENSMUSG00000105834	4930592C13Rik	9.66765	2.67959	1.85639	0.011743	0.568755
ENSMUSG00000028150	Rorc	1302.45	1048.44	0.313912	0.0117527	0.568755
ENSMUSG00000021260	Hhipl1	35.2256	17.6065	0.995459	0.0117633	0.568755
ENSMUSG00000001663	Gstt1	6158.92	5214.61	0.240108	0.0118189	0.56977
ENSMUSG00000034105	Tldc1	246.437	189.159	0.38141	0.0118905	0.569887
ENSMUSG00000108436	Gm44851	34.5134	54.1867	-0.65572	0.0119196	0.569887
ENSMUSG00000034936	Arl4d	484.397	707.261	-0.546456	0.0119254	0.569887
ENSMUSG00000002058	Unc119	243.832	196.253	0.314045	0.0119986	0.571295
ENSMUSG00000022999	Lmbr1l	283.514	360.779	-0.343302	0.0120243	0.571295
ENSMUSG00000028469	Npr2	1385.36	1744.5	-0.332294	0.0120694	0.571782
ENSMUSG00000025991	Cps1	82285	92832.3	-0.174007	0.0121345	0.573216
ENSMUSG00000109199	Gm44996	3.78805	0.215364	3.71331	0.0121495	1
ENSMUSG00000066037	Hnrnpr	684.697	805.307	-0.232048	0.0122521	0.577113
ENSMUSG00000087516	Tbx3os1	79.1201	117.422	-0.563374	0.0123097	0.578171
ENSMUSG00000026034	Clk1	1176.96	1394.82	-0.244339	0.0123857	0.579644
ENSMUSG00000008734	Gprc5b	351.375	132.125	1.41192	0.0124116	0.579644
ENSMUSG00000029004	Kmt2e	924.925	1131.53	-0.291232	0.0125046	0.581935
ENSMUSG00000006373	Pgrmc1	29329.4	25923.4	0.178128	0.0125497	0.581935
ENSMUSG00000042632	Pla2g6	1243.94	995.922	0.32249	0.0125741	0.581935
ENSMUSG00000061079	Zfp143	149.014	110.44	0.434578	0.0126109	0.581935
ENSMUSG00000070327	Rnf213	2260.05	3127.11	-0.468293	0.0126377	0.581935
ENSMUSG00000068250	Amn1	261.123	346.014	-0.403968	0.0127664	0.584389
ENSMUSG00000026979	Psd4	154.71	104.145	0.574203	0.0127682	0.584389
ENSMUSG00000032083	Apoa1	106345	129811	-0.287643	0.0127976	0.584389
ENSMUSG00000114387	Gm48767	6.21075	1.02102	2.67058	0.0129502	1
ENSMUSG00000008193	Spib	18.9485	43.8059	-1.19062	0.0129966	0.591833
ENSMUSG00000040596	Pogk	208.506	287.12	-0.463204	0.0131695	0.597312
ENSMUSG00000061130	Ppm1b	4067.67	3594.58	0.177773	0.0131896	0.597312
ENSMUSG00000040600	Eps8l3	0.26046	7.56103	-4.58839	0.0132046	1
ENSMUSG00000006526	Tmem110	374.705	300.481	0.317265	0.0133168	0.599522
ENSMUSG00000025545	Clybl	637.506	539.256	0.241916	0.0133398	0.599522
ENSMUSG00000003847	Nfat5	1124.93	1363.49	-0.276603	0.0133478	0.599522
ENSMUSG00000095478	Gm9824	286.918	454.346	-0.663632	0.0134071	0.600545
ENSMUSG00000039988	Ankrd13c	693.351	881.918	-0.348282	0.0134933	0.60276
ENSMUSG00000073792	Alg6	207.176	164.087	0.33616	0.0135829	0.603639
ENSMUSG00000032249	Anp32a	2613.21	2241.06	0.221073	0.0135864	0.603639
ENSMUSG00000030004	Nat8	617.479	480.861	0.363071	0.0138033	0.608137
ENSMUSG00000039579	Grin3a	2.0633	8.83918	-2.10697	0.0138556	0.608137
ENSMUSG00000090210	Itga10	18.4922	32.2727	-0.803537	0.0138827	0.608137
ENSMUSG00000024561	Mbd1	1157.86	1531.96	-0.404194	0.0138962	0.608137
ENSMUSG00000039286	Fndc3b	513.942	685.29	-0.415421	0.0138987	0.608137
ENSMUSG00000027459	Fam110a	122.851	89.2253	0.469323	0.0139096	0.608137
ENSMUSG00000068184	Ndufaf2	179.211	138.558	0.371691	0.0139926	0.610078
ENSMUSG00000096688	Mup17	3366.71	7917.38	-1.23374	0.0141113	0.610078
ENSMUSG00000020917	Acly	14471.9	10054.2	0.525478	0.014112	0.610078
ENSMUSG00000030779	Rbbp6	1058.49	1263.67	-0.255769	0.0141137	0.610078
ENSMUSG00000022528	Hes1	252.258	159.087	0.66356	0.0141503	0.610078
ENSMUSG00000032081	Apoc3	27260.8	23643.6	0.205366	0.0141766	0.610078
ENSMUSG00000056708	Ier5	222.2	169.257	0.393281	0.0142163	0.610187
ENSMUSG00000113063	Gm34667	174.992	135.851	0.363746	0.0142541	0.610216
ENSMUSG00000030364	Clec2h	99.0483	157.413	-0.661908	0.014338	0.610734
ENSMUSG00000042842	Serpinb6b	74.9841	45.7922	0.704001	0.0143405	0.610734
ENSMUSG00000086213	A330040F15Rik	50.2957	82.6678	-0.722778	0.0144085	0.610799
ENSMUSG00000020532	Acaca	3202.04	2506.53	0.353388	0.014526	0.610799
ENSMUSG00000047793	Sned1	427.104	566.492	-0.40486	0.0145685	0.610799
ENSMUSG00000072919	Noxred1	3.02886	10.183	-1.7443	0.014597	0.610799
ENSMUSG00000063428	Ddo	438.616	349.994	0.326158	0.0146266	0.610799
ENSMUSG00000023495	Pcbp4	347.403	484.807	-0.480988	0.0146291	0.610799
ENSMUSG00000029458	Brap	2697.19	3286.61	-0.285141	0.0146384	0.610799
ENSMUSG00000024029	Tff3	0.836036	10.8658	-3.56563	0.0146851	0.610799
ENSMUSG00000061863	Gm6822	0	3.38028	-4.15891	0.0147021	1
ENSMUSG00000105374	Gm42551	2.14005	8.47522	-2.01945	0.0147201	0.610799
ENSMUSG00000115388	Eppk1	452.548	606.182	-0.420242	0.0147423	0.610799
ENSMUSG00000112109	Gm30906	23.7591	11.6455	1.04462	0.0147875	0.610799
ENSMUSG00000037656	Slc20a2	2262.72	2002.6	0.176219	0.0147879	0.610799
ENSMUSG00000044676	Zfp612	151.469	199.862	-0.40026	0.0148821	0.61315
ENSMUSG00000030945	Acsm2	5.80341	15.1334	-1.39143	0.0149561	0.61466
ENSMUSG00000064057	Scgb3a1	0	3.34214	-4.11454	0.015007	1
ENSMUSG00000045876	Pcdhb8	2.92728	0	4.07012	0.0150122	1
ENSMUSG00000031574	Star	54.2807	81.3646	-0.580384	0.0150165	0.615603
ENSMUSG00000037636	Slc25a43	0.288405	3.77035	-3.58631	0.0151404	1
ENSMUSG00000045746	B230317F23Rik	8.44087	18.6267	-1.15257	0.0151565	0.619796
ENSMUSG00000028820	Sfpq	1458.77	1684.33	-0.20721	0.0152826	0.620779
ENSMUSG00000046160	Olig1	579.533	421.128	0.463625	0.0152865	0.620779
ENSMUSG00000028145	Them4	355.214	440.789	-0.313154	0.0153195	0.620779
ENSMUSG00000049515	Espnl	0.678479	5.93608	-3.01845	0.0153639	1
ENSMUSG00000061589	Dot1l	801.979	992.186	-0.305512	0.0153916	0.620779
ENSMUSG00000052485	Tmem171	12.0677	3.91212	1.66426	0.0153922	0.620779
ENSMUSG00000044734	Serpinb1a	333.559	219.785	0.598799	0.0154708	0.620779
ENSMUSG00000108024	Gm43912	7.73142	17.5253	-1.18388	0.015478	0.620779
ENSMUSG00000019851	Perp	2754.55	2487.53	0.147323	0.0154826	0.620779
ENSMUSG00000030087	Klf15	3249.84	4249.87	-0.38731	0.0155244	0.620938
ENSMUSG00000040139	9430038I01Rik	172.28	137.408	0.327016	0.0156631	0.621278
ENSMUSG00000087165	2010001A14Rik	52.235	30.8614	0.754401	0.0156703	0.621278
ENSMUSG00000022136	Dnajc3	5173.23	5935.08	-0.198251	0.0156899	0.621278
ENSMUSG00000031845	Bco1	72.9503	100.454	-0.464536	0.0157563	0.621278
ENSMUSG00000051790	Nlgn2	66.131	100.629	-0.600377	0.0157761	0.621278
ENSMUSG00000031568	Rwdd4a	367.517	437.287	-0.251213	0.0157796	0.621278
ENSMUSG00000024240	Epc1	291.181	384.457	-0.402472	0.0158347	0.621278
ENSMUSG00000028034	Fubp1	797.637	974.473	-0.288298	0.0158399	0.621278
ENSMUSG00000112300	Gm47976	24.6506	40.396	-0.71019	0.0159005	0.621278
ENSMUSG00000022797	Tfrc	544.582	822.954	-0.59547	0.0159181	0.621278
ENSMUSG00000057657	Rps18-ps3	37.4425	17.2783	1.11773	0.0159486	0.621278
ENSMUSG00000051166	Eml5	165.184	216.174	-0.38479	0.0159877	0.621326
ENSMUSG00000041831	Sytl3	6.03677	0.80098	3.01215	0.0160801	1
ENSMUSG00000056666	Retsat	9285.25	7905.78	0.232319	0.0161179	0.623538
ENSMUSG00000063382	Bcl9l	1275.93	1470.42	-0.202865	0.0161204	0.623538
ENSMUSG00000065468	Mir26b	0	2.89028	-3.91828	0.0162061	1
ENSMUSG00000027487	Cdk5rap1	289.384	201.205	0.520932	0.0162293	0.626277
ENSMUSG00000003346	Abhd17a	2184.36	1896.78	0.204416	0.016375	0.628643
ENSMUSG00000041390	Mdfic	690.343	598.109	0.204948	0.016381	0.628643
ENSMUSG00000028553	Angptl3	12032.1	10802.7	0.155562	0.0164054	0.628643
ENSMUSG00000028007	Snx7	497.526	420.647	0.24026	0.0164705	0.629669
ENSMUSG00000026933	Camsap1	256.438	318.811	-0.316338	0.0165292	0.630449
ENSMUSG00000024215	Spdef	0.418018	5.30504	-3.42451	0.0165328	1
ENSMUSG00000030257	Srgap3	261.469	180.623	0.535396	0.0165786	0.630807
ENSMUSG00000024190	Dusp1	2975.77	1231.25	1.27308	0.0166527	0.630807
ENSMUSG00000041220	Elovl6	3959.35	2097.74	0.916481	0.0167717	0.630807
ENSMUSG00000082044	Snrpert	21.8632	43.1806	-0.993372	0.016773	0.630807
ENSMUSG00000003721	Insig2	9867.71	7768.18	0.345301	0.0167989	0.630807
ENSMUSG00000062624	Cyp2c67	5582.7	7023.1	-0.330982	0.0167998	0.630807
ENSMUSG00000003269	Cyth2	323.981	391.76	-0.271264	0.0168072	0.630807
ENSMUSG00000059674	Cdh24	11.0501	28.4329	-1.35523	0.0169165	0.632736
ENSMUSG00000036246	Gmip	170.436	217.02	-0.347782	0.0169577	0.632736
ENSMUSG00000095335	Igkv3-5	2.71602	37.726	-3.80727	0.016974	0.632736
ENSMUSG00000049109	Themis	69.9518	31.9043	1.13435	0.0170198	0.633006
ENSMUSG00000000544	Gpa33	0.26046	5.34294	-4.08387	0.0170661	1
ENSMUSG00000030287	Itpr2	965.603	1245.86	-0.367665	0.017146	0.636261
ENSMUSG00000087263	Gm15726	4.18164	12.5492	-1.61058	0.0171871	0.636349
ENSMUSG00000047843	Bri3	604.854	499.973	0.272001	0.0172363	0.636736
ENSMUSG00000066861	Oas1g	18.0249	47.9176	-1.40576	0.0173191	0.63836
ENSMUSG00000043241	Upf2	398.285	477.463	-0.262149	0.0174933	0.642126
ENSMUSG00000038914	Dido1	1099.73	1366.65	-0.314097	0.017554	0.642126
ENSMUSG00000001670	Tat	33329.1	44517.1	-0.417575	0.0175629	0.642126
ENSMUSG00000037541	Shank2	764.181	977.334	-0.354561	0.0176215	0.642126
ENSMUSG00000033014	Trim33	454.727	534.942	-0.234705	0.0176223	0.642126
ENSMUSG00000054091	1810037I17Rik	298.042	249.459	0.257919	0.0176658	0.642126
ENSMUSG00000064365	mt-Ts2	30.4944	53.2605	-0.824148	0.0177139	0.642126
ENSMUSG00000054920	Klhl5	950.766	816.75	0.219131	0.0177338	0.642126
ENSMUSG00000040820	Hlcs	460.265	352.534	0.38611	0.0178194	0.643695
ENSMUSG00000106755	Tpi-rs11	98.8222	72.4545	0.445576	0.0178554	0.643695
ENSMUSG00000063952	Brpf3	865.374	1088.52	-0.330428	0.0179542	0.644236
ENSMUSG00000002052	Supt6	1295.37	1461.7	-0.173423	0.0179795	0.644236
ENSMUSG00000028597	Gpx7	27.8144	13.3112	1.04593	0.017988	0.644236
ENSMUSG00000031289	Il13ra2	5.58872	14.7844	-1.41124	0.0180752	0.645953
ENSMUSG00000026874	Hc	18839	23517.8	-0.32001	0.0181348	0.646677
ENSMUSG00000115575	Gm49024	27.1324	14.4408	0.903666	0.0182516	0.649351
ENSMUSG00000022149	C9	5780.19	7560.51	-0.387248	0.0182888	0.649351
ENSMUSG00000041378	Cldn5	270.379	212.468	0.343631	0.0183731	0.649768
ENSMUSG00000063810	Alms1	53.355	76.2384	-0.520225	0.0184059	0.649768
ENSMUSG00000027322	Siglec1	191.14	284.25	-0.571279	0.0184577	0.649768
ENSMUSG00000022899	Slc15a2	36.5093	88.8486	-1.2791	0.0184767	0.649768
ENSMUSG00000096991	Gm26789	22.6687	38.5666	-0.755346	0.0184982	0.649768
ENSMUSG00000034282	Evpl	63.4064	22.2034	1.5217	0.0187177	0.656079
ENSMUSG00000027965	Olfm3	150.925	108.631	0.475792	0.0188522	0.659385
ENSMUSG00000022769	Sdf2l1	520.306	706.041	-0.440093	0.0190114	0.662402
ENSMUSG00000023186	Vwa5a	753.507	663.58	0.182843	0.019118	0.662402
ENSMUSG00000097309	Gm17249	17.3327	31.8764	-0.875523	0.0191358	0.662402
ENSMUSG00000020010	Vnn3	1565.05	1345.75	0.21843	0.0191818	0.662402
ENSMUSG00000046794	Ppp1r3b	10823.4	8622.17	0.328088	0.019186	0.662402
ENSMUSG00000064193	Gm4735	113.762	81.2249	0.489433	0.0192146	0.662402
ENSMUSG00000065592	Mir145a	4.49316	0.430727	3.25926	0.0192168	1
ENSMUSG00000054612	Mgmt	564.978	421.789	0.422474	0.019222	0.662402
ENSMUSG00000040752	Myh6	0	3.15921	-4.04579	0.0192261	1
ENSMUSG00000026348	Acmsd	266.3	345.25	-0.375597	0.0192608	0.662402
ENSMUSG00000018761	Mpdu1	1361.95	1164.06	0.226958	0.0193828	0.663868
ENSMUSG00000096699	Rps19-ps4	5.38368	0.848246	2.55679	0.0194118	1
ENSMUSG00000019139	Isyna1	110.933	157.684	-0.512367	0.0195215	0.663868
ENSMUSG00000051650	B3gnt2	69.4507	46.491	0.579622	0.0195822	0.663868
ENSMUSG00000002222	Rmnd5a	4382.52	3794.05	0.207694	0.0196077	0.663868
ENSMUSG00000065947	mt-Nd4l	987.65	394.481	1.32404	0.0196692	0.663868
ENSMUSG00000036990	Otud4	951.417	1074.4	-0.175739	0.0197273	0.663868
ENSMUSG00000062818	Vmn1r51	4.78864	16.2494	-1.74822	0.019728	0.663868
ENSMUSG00000035067	Xkr6	48.7017	71.1972	-0.538153	0.0197402	0.663868
ENSMUSG00000026525	Opn3	24.6363	43.0269	-0.799968	0.0197792	0.663868
ENSMUSG00000024293	Esco1	273.27	327.018	-0.255937	0.0197918	0.663868
ENSMUSG00000034163	Zfc3h1	1020.2	1254.62	-0.297642	0.0197933	0.663868
ENSMUSG00000031431	Tsc22d3	2092.09	2765.43	-0.402719	0.0198258	0.663868
ENSMUSG00000047648	Fbxo30	261.06	330.578	-0.341818	0.0199189	0.663868
ENSMUSG00000043439	Epop	52.718	85.401	-0.698131	0.0199369	0.663868
ENSMUSG00000055980	Irs1	503.785	744.164	-0.563129	0.0199619	0.663868
ENSMUSG00000032013	Trim29	11.415	1.02569	3.52692	0.019979	0.663868
ENSMUSG00000024997	Prdx3	2675.65	2230.97	0.262397	0.0199899	0.663868
ENSMUSG00000051817	Sox12	84.3273	132.598	-0.654256	0.0202519	0.669464
ENSMUSG00000052656	Rnf103	3004.57	2561.41	0.23037	0.0202548	0.669464
ENSMUSG00000057388	Mrpl18	729.838	865.436	-0.245868	0.0202806	0.669464
ENSMUSG00000097926	Gm26575	0.209009	3.43829	-3.44039	0.0203518	1
ENSMUSG00000054405	Dnajc8	475.68	406.025	0.226448	0.0203612	0.670701
ENSMUSG00000026981	Il1rn	49.4577	26.4912	0.892811	0.0204057	0.670701
ENSMUSG00000025588	Nat1	46.3857	27.3046	0.749517	0.0204565	0.670701
ENSMUSG00000039801	Cplane1	214.549	310.66	-0.53439	0.0205121	0.670701
ENSMUSG00000044791	Setd2	957.342	1111.97	-0.216066	0.0205221	0.670701
ENSMUSG00000079017	Ifi27l2a	51.0505	96.8416	-0.9251	0.0206027	0.672
ENSMUSG00000031930	Wwp2	570.242	493.947	0.208598	0.0206753	0.673032
ENSMUSG00000054793	Cadm4	147.91	215.278	-0.538626	0.0208037	0.675875
ENSMUSG00000093610	Cyp2c53-ps	8.85322	22.1493	-1.3027	0.020867	0.67648
ENSMUSG00000107509	Gm44941	6.9688	1.49677	2.27864	0.0208895	1
ENSMUSG00000039047	Pigk	960.481	831.619	0.208203	0.0209047	0.67648
ENSMUSG00000110841	Gpx4-ps2	917.919	763.704	0.266705	0.0212131	0.683213
ENSMUSG00000049600	Zbtb45	143.768	190.586	-0.410273	0.0212302	0.683213
ENSMUSG00000022965	Ifngr2	382.483	303.974	0.328731	0.0212439	0.683213
ENSMUSG00000020777	Acox1	75502.1	62692.4	0.268259	0.0212902	0.683213
ENSMUSG00000016496	Cd274	92.765	60.059	0.625815	0.0213205	0.683213
ENSMUSG00000000440	Pparg	479.638	373.495	0.362345	0.0213661	0.68334
ENSMUSG00000057933	Gsta2	820.3	618.051	0.407232	0.0214226	0.683819
ENSMUSG00000019699	Akt3	74.4741	101.022	-0.442739	0.0215402	0.686239
ENSMUSG00000031903	Pla2g15	456.803	369.74	0.306954	0.0216497	0.687364
ENSMUSG00000032959	Pebp1	3920.13	3099.47	0.33909	0.0216725	0.687364
ENSMUSG00000059832	Kprp	13.427	1.29269	3.42354	0.0217234	0.687364
ENSMUSG00000116810	AC135964.1	34.6126	19.2936	0.842754	0.0217427	0.687364
ENSMUSG00000097151	Gm26514	9.03684	18.8223	-1.07058	0.0218083	0.687747
ENSMUSG00000026766	Mmadhc	1353.76	1193.09	0.182726	0.0218385	0.687747
ENSMUSG00000021413	Prpf4b	1288.43	1581.06	-0.29497	0.0220249	0.691282
ENSMUSG00000028015	Ctso	1298.83	1135.4	0.193433	0.0220746	0.691282
ENSMUSG00000040111	Gramd1b	68.5083	95.1498	-0.470755	0.0221086	0.691282
ENSMUSG00000038150	Ormdl3	3001.94	2665.16	0.172565	0.022119	0.691282
ENSMUSG00000022241	Tars	4674.58	4051.6	0.206668	0.0222327	0.693517
ENSMUSG00000081378	Rps13-ps4	0.547545	4.54611	-3.11232	0.022293	1
ENSMUSG00000029095	Ablim2	67.9296	92.5816	-0.444502	0.0223536	0.695377
ENSMUSG00000071359	Tbpl1	141.998	179.967	-0.34664	0.0224074	0.695377
ENSMUSG00000026192	Atic	632.626	516.695	0.2905	0.0224192	0.695377
ENSMUSG00000096674	Mup15	705.249	1780.26	-1.33564	0.0224802	0.695955
ENSMUSG00000059060	Rad51b	78.2265	34.4022	1.17378	0.0225593	0.696701
ENSMUSG00000025650	Col7a1	7.62689	21.698	-1.4754	0.0225891	0.696701
ENSMUSG00000040945	Rcc2	833.096	960.55	-0.203882	0.0227569	0.699393
ENSMUSG00000020275	Rel	183.109	264.03	-0.527629	0.0227614	0.699393
ENSMUSG00000062826	Ces2f	12.3039	1.11331	3.4472	0.0228421	0.700561
ENSMUSG00000026156	B3gat2	9.03099	20.0122	-1.1564	0.0229097	0.701327
ENSMUSG00000005251	Ripk4	79.5989	107.73	-0.449142	0.0229895	0.702463
ENSMUSG00000020423	Btg2	280.652	202.005	0.473207	0.0232064	0.704677
ENSMUSG00000055435	Maf	827.178	1057.1	-0.353894	0.023229	0.704677
ENSMUSG00000081207	Gm13775	254.933	164.459	0.633152	0.023231	0.704677
ENSMUSG00000061838	Suclg2	5744.74	5140.81	0.160346	0.0232335	0.704677
ENSMUSG00000029663	Gngt1	36.3257	20.9201	0.7995	0.0232928	0.705176
ENSMUSG00000116265	Cyp2d32-ps	0.288405	4.24692	-3.75682	0.0233565	1
ENSMUSG00000039431	Mtmr7	63.4801	85.3303	-0.426198	0.0233669	0.706119
ENSMUSG00000061013	Mkx	15.129	35.0518	-1.23271	0.0235252	0.70917
ENSMUSG00000044595	Dnd1	11.8004	22.9431	-0.949602	0.0235541	0.70917
ENSMUSG00000039661	Dusp26	1.33213	8.73031	-2.63028	0.0238447	0.714671
ENSMUSG00000021033	Gstz1	15473.5	13318	0.21646	0.0238511	0.714671
ENSMUSG00000063354	Slc39a4	610.206	914.898	-0.585047	0.0238746	0.714671
ENSMUSG00000085063	Gm16024	1.61601	7.46436	-2.23538	0.0238915	1
ENSMUSG00000021135	Slc10a1	13381.4	11387.5	0.232892	0.0239436	0.714671
ENSMUSG00000076569	Igkv5-39	12.1365	35.13	-1.53629	0.0239543	0.714671
ENSMUSG00000113394	Gm48436	9.68706	22.1769	-1.1632	0.0240522	0.714732
ENSMUSG00000081303	Gm16011	0.520921	5.16629	-3.28716	0.0240808	1
ENSMUSG00000035936	Aldh5a1	1753.53	1546.88	0.180561	0.0240828	0.714732
ENSMUSG00000020460	Rps27a	1415.04	1032.41	0.455223	0.0240867	0.714732
ENSMUSG00000049106	Dcaf5	893.047	1013.31	-0.181628	0.0241885	0.71646
ENSMUSG00000029178	Klf3	1211.31	1466.65	-0.276264	0.0242598	0.716677
ENSMUSG00000046982	Tshz1	378.015	452.284	-0.260017	0.0243012	0.716677
ENSMUSG00000091971	Hspa1a	13.9925	37.3274	-1.43103	0.0243267	0.716677
ENSMUSG00000003849	Nqo1	184.868	136.106	0.441928	0.0244938	0.720311
ENSMUSG00000027510	Rbm38	85.2911	116.913	-0.45923	0.0245607	0.720918
ENSMUSG00000068039	Tcp1	3415.06	3864.85	-0.178571	0.0246021	0.720918
ENSMUSG00000059810	Rgs3	236.192	165.602	0.514749	0.024774	0.723316
ENSMUSG00000032727	Mier3	296.495	365.461	-0.301117	0.0248004	0.723316
ENSMUSG00000104501	Gm37736	15.2253	5.57679	1.42633	0.024816	0.723316
ENSMUSG00000045284	Dcaf12l1	116.186	81.6507	0.510168	0.0249604	0.726238
ENSMUSG00000107145	Gm43442	0.547545	4.50465	-3.10015	0.0250331	1
ENSMUSG00000009633	G0s2	3745.06	2261.88	0.727633	0.0251468	0.730368
ENSMUSG00000038485	Socs7	374.646	472.78	-0.334603	0.0251953	0.730485
ENSMUSG00000049047	Armcx3	83.8669	118.69	-0.496663	0.0252773	0.73103
ENSMUSG00000027422	Rrbp1	6735.79	7658.87	-0.185428	0.0253403	0.73103
ENSMUSG00000054509	Parp4	343.396	405.547	-0.24244	0.0253475	0.73103
ENSMUSG00000038080	Kdm1b	851.582	753.05	0.178137	0.0253927	0.731052
ENSMUSG00000100546	Gm29483	8.59927	2.04621	2.03688	0.0255069	0.733054
ENSMUSG00000022303	Dcstamp	8.28076	2.56973	1.67205	0.0255953	0.734313
ENSMUSG00000038708	Golga4	2165.84	2472	-0.19097	0.0256774	0.734657
ENSMUSG00000028003	Lrat	634.24	452.601	0.48725	0.0257029	0.734657
ENSMUSG00000028976	Slc2a5	95.9322	65.8872	0.548458	0.0257414	0.734657
ENSMUSG00000047003	Zfp41	68.8326	46.3716	0.573611	0.0258232	0.735716
ENSMUSG00000028128	F3	76.7031	45.7472	0.758556	0.0259571	0.736493
ENSMUSG00000020458	Rtn4	1461.27	1199.77	0.283359	0.0260146	0.736493
ENSMUSG00000022601	Zbtb11	299.383	375.019	-0.327606	0.0260691	0.736493
ENSMUSG00000022914	Brwd1	863.995	1026.39	-0.249109	0.026074	0.736493
ENSMUSG00000008226	Scrn3	1484.56	1327.81	0.16055	0.0261293	0.736493
ENSMUSG00000039004	Bmp6	219.894	156.235	0.4927	0.0262049	0.736493
ENSMUSG00000020766	Galk1	1310.11	1121.57	0.222708	0.0262069	0.736493
ENSMUSG00000032599	Ip6k2	664.877	974.598	-0.55231	0.0262089	0.736493
ENSMUSG00000051319	1500011K16Rik	159.262	118.369	0.435202	0.02629	0.737023
ENSMUSG00000013629	Cad	387.923	477.082	-0.299174	0.0263325	0.737023
ENSMUSG00000019990	Pde7b	199.281	151.156	0.401801	0.0263931	0.737023
ENSMUSG00000055368	Slc6a2	15.9985	2.58954	2.61737	0.0264071	0.737023
ENSMUSG00000047730	Fcgbp	17.2863	132.65	-2.93998	0.0264751	0.737667
ENSMUSG00000019916	P4ha1	229.322	316.45	-0.467129	0.026584	0.738297
ENSMUSG00000032258	Lca5	3.7637	11.8162	-1.62798	0.0265875	0.738297
ENSMUSG00000010911	Apip	255.995	204.734	0.322037	0.026754	0.739774
ENSMUSG00000031255	Sytl4	107.79	73.6079	0.553498	0.0267604	0.739774
ENSMUSG00000086610	Gm15408	59.4736	40.3381	0.560743	0.0268268	0.739774
ENSMUSG00000027956	Tmem144	159.926	121.778	0.398912	0.0268491	0.739774
ENSMUSG00000043644	0610009L18Rik	19.7959	10.4846	0.925518	0.0268657	0.739774
ENSMUSG00000046862	Pramef8	196.778	156.552	0.333041	0.0269999	0.741036
ENSMUSG00000041272	Tox	119.82	86.5591	0.458968	0.027047	0.741036
ENSMUSG00000021259	Cyp46a1	130.038	90.3166	0.523208	0.0270647	0.741036
ENSMUSG00000084067	Gm14269	27.1173	14.7878	0.864957	0.0270918	0.741036
ENSMUSG00000042569	Dhrs7b	621.16	492.654	0.33607	0.0271727	0.742012
ENSMUSG00000003279	Dlgap1	62.4687	85.3995	-0.449475	0.0272567	0.743073
ENSMUSG00000044026	Slc35g1	484.125	680.295	-0.491645	0.0274242	0.743547
ENSMUSG00000034744	Nagk	279.178	235.938	0.242315	0.0275744	0.743547
ENSMUSG00000018765	Fxr2	1017.54	1161.55	-0.189869	0.0275802	0.743547
ENSMUSG00000106838	1810017P11Rik	77.5781	109.488	-0.502672	0.0276023	0.743547
ENSMUSG00000074489	Bglap3	12.124	27.897	-1.17912	0.0276032	0.743547
ENSMUSG00000006014	Prg4	807.854	661.009	0.2892	0.0276191	0.743547
ENSMUSG00000021025	Nfkbia	648.89	861.043	-0.408077	0.0276271	0.743547
ENSMUSG00000018750	Zbtb4	435.687	512.033	-0.235521	0.0276455	0.743547
ENSMUSG00000028675	Pnrc2	1078.88	956.713	0.173098	0.0277146	0.743547
ENSMUSG00000065191	Gm23458	2.13834	8.70379	-1.97122	0.0277601	0.743547
ENSMUSG00000039092	Sptlc3	4.57716	0	4.71197	0.0278433	1
ENSMUSG00000079487	Med12	645.739	799.193	-0.30675	0.0278449	0.743547
ENSMUSG00000028412	Slc44a1	1796.68	1508.95	0.25177	0.0279538	0.743547
ENSMUSG00000023991	Foxp4	575.288	659.859	-0.197416	0.0279907	0.743547
ENSMUSG00000109428	Gm45698	20.2973	8.09123	1.3472	0.0280085	0.743547
ENSMUSG00000024132	Eci1	3282.63	2836	0.211414	0.0280888	0.743547
ENSMUSG00000079659	Tmem243	1352.23	1570.16	-0.214351	0.0280963	0.743547
ENSMUSG00000022090	Pdlim2	44.7963	26.117	0.782924	0.0281151	0.743547
ENSMUSG00000038894	Irs2	695.324	1016.31	-0.547478	0.0281201	0.743547
ENSMUSG00000020826	Nos2	11.1869	3.10646	1.84557	0.0281335	0.743547
ENSMUSG00000025128	Bhlhe22	0.887488	6.70843	-2.82597	0.028224	1
ENSMUSG00000042903	Foxo4	710.639	822.209	-0.210781	0.0283785	0.745612
ENSMUSG00000034918	Cdhr2	3.81072	16.8956	-2.13674	0.0284499	0.745612
ENSMUSG00000004947	Dtx2	115.119	146.098	-0.344001	0.0284626	0.745612
ENSMUSG00000001472	Tcf25	3496.59	3873.07	-0.146959	0.0284664	0.745612
ENSMUSG00000020048	Hsp90b1	9983.23	11363.2	-0.186747	0.0284851	0.745612
ENSMUSG00000110613	Lncbate1	36.9425	19.5476	0.924806	0.0285014	0.745612
ENSMUSG00000089774	Slc5a3	118.305	177.98	-0.592608	0.0285291	0.745612
ENSMUSG00000047822	Angptl8	1968.9	732.721	1.4259	0.0286728	0.747066
ENSMUSG00000019809	Pex3	580.846	487.821	0.252897	0.0286756	0.747066
ENSMUSG00000042857	Gm9776	22.5223	11.9341	0.924354	0.0287288	0.747266
ENSMUSG00000002289	Angptl4	1320.88	2702.54	-1.03293	0.028887	0.7488
ENSMUSG00000101517	4732465J04Rik	408.543	520.162	-0.349117	0.0290941	0.7488
ENSMUSG00000038982	Bloc1s5	737.255	604.233	0.285936	0.0290972	0.7488
ENSMUSG00000095789	Nupr1l	17.372	6.76755	1.32339	0.0291532	0.7488
ENSMUSG00000052974	Cyp2f2	13932.4	16233.2	-0.220433	0.0291983	0.7488
ENSMUSG00000041396	Mettl18	52.4007	35.091	0.573885	0.0293047	0.7488
ENSMUSG00000058427	Cxcl2	3.97356	0.487032	3.06466	0.0293603	1
ENSMUSG00000022013	Dnajc15	470.787	393.567	0.25969	0.0293779	0.7488
ENSMUSG00000039410	Prdm16	12.4146	24.7299	-0.976535	0.029381	0.7488
ENSMUSG00000018481	Appbp2	684.729	774.668	-0.178789	0.0293858	0.7488
ENSMUSG00000041696	Rasl12	13.1409	5.52292	1.25668	0.029418	0.7488
ENSMUSG00000023235	Ccl25	149.113	191.546	-0.355473	0.0295007	0.7488
ENSMUSG00000022462	Slc38a2	2803.62	3735.17	-0.413949	0.029502	0.7488
ENSMUSG00000040370	Etfrf1	958.722	805.473	0.250895	0.0295429	0.7488
ENSMUSG00000018923	Med11	149.439	116.683	0.356685	0.0296297	0.7488
ENSMUSG00000103653	Gstp-ps	776.945	1133.18	-0.544744	0.0296552	0.7488
ENSMUSG00000027710	Acad9	964.804	787.446	0.293222	0.029689	0.7488
ENSMUSG00000041328	Pcf11	546.638	660.747	-0.273558	0.0297643	0.7488
ENSMUSG00000035208	Slfn8	41.7787	92.4589	-1.14558	0.0298889	0.7488
ENSMUSG00000003541	Ier3	26.2887	13.8488	0.898576	0.0298905	0.7488
ENSMUSG00000102856	Gm37084	35.8924	13.2361	1.43296	0.0298928	0.7488
ENSMUSG00000079516	Reg3a	0	3.33005	-4.1148	0.0299099	1
ENSMUSG00000032679	Cd59a	1620.73	1377.65	0.233959	0.0299442	0.7488
ENSMUSG00000010461	Eya4	12.5664	3.54869	1.77704	0.0299661	0.7488
ENSMUSG00000029591	Ung	78.3689	124.434	-0.671899	0.0300194	0.7488
ENSMUSG00000100975	Gm28875	25.4901	39.3562	-0.631378	0.0300231	0.7488
ENSMUSG00000040998	Npnt	79.0721	42.5682	0.891787	0.0301108	0.7488
ENSMUSG00000032231	Anxa2	425.111	318.346	0.41532	0.0301109	0.7488
ENSMUSG00000038582	Pptc7	360.104	432.799	-0.268607	0.030193	0.7488
ENSMUSG00000039323	Igfbp2	4946.06	8021.4	-0.697595	0.0302059	0.7488
ENSMUSG00000091811	Inafm1	172.556	135.687	0.343604	0.0302297	0.7488
ENSMUSG00000020516	Rps6kb1	647.55	756.065	-0.223491	0.0302471	0.7488
ENSMUSG00000037336	Mfsd2b	16.8167	29.2239	-0.798143	0.0303323	0.7488
ENSMUSG00000094840	Muc3a	0.287085	4.72513	-3.92313	0.030353	1
ENSMUSG00000109032	Gm7972	10.4163	22.1806	-1.08806	0.0303575	0.7488
ENSMUSG00000071291	Zfp58	33.0447	50.1791	-0.585587	0.0303924	0.7488
ENSMUSG00000064354	mt-Co2	2537.91	1789.93	0.504051	0.0304086	0.7488
ENSMUSG00000037681	Esyt3	7.58102	1.96349	1.88917	0.0304919	1
ENSMUSG00000100094	1810008I18Rik	2018.59	1536.14	0.393799	0.0305059	0.7488
ENSMUSG00000020805	Slc13a5	7.62944	16.4278	-1.07668	0.0305176	0.7488
ENSMUSG00000097412	1810014B01Rik	47.525	69.153	-0.549709	0.0305349	0.7488
ENSMUSG00000039956	Mrap	1410	1114.15	0.340748	0.0305481	0.7488
ENSMUSG00000026634	Angel2	493.569	416.837	0.244617	0.0305642	0.7488
ENSMUSG00000057899	Adgrf2	3.94741	0.480428	3.06315	0.0305685	1
ENSMUSG00000014932	Yes1	543.072	632.239	-0.220487	0.0306155	0.748941
ENSMUSG00000028874	Fgr	71.8014	45.86	0.637564	0.0307047	0.74942
ENSMUSG00000026870	Cutal	1062.09	901.453	0.236844	0.0307263	0.74942
ENSMUSG00000030780	BC017158	410.486	353.604	0.217554	0.0307791	0.749596
ENSMUSG00000051674	Dcun1d4	846.34	1028.44	-0.282188	0.0308507	0.74987
ENSMUSG00000039981	Zc3h12d	165.787	121.469	0.447526	0.0308816	0.74987
ENSMUSG00000027276	Jag1	174.745	136.884	0.357333	0.0312093	0.75671
ENSMUSG00000074766	Ism1	7.65769	2.29999	1.69822	0.0312703	0.757072
ENSMUSG00000048379	Socs4	502.907	604.539	-0.266952	0.0313167	0.757082
ENSMUSG00000000093	Tbx2	100.475	131.149	-0.388247	0.0313984	0.757275
ENSMUSG00000105140	Gm43127	17.2144	8.43213	1.03312	0.0314169	0.757275
ENSMUSG00000113853	Gm47583	2.27362	8.2453	-1.82974	0.0315005	0.757369
ENSMUSG00000040891	Foxa3	590.688	736.691	-0.318898	0.0315129	0.757369
ENSMUSG00000026922	Agpat2	6786.17	5661.2	0.261712	0.0315816	0.757911
ENSMUSG00000032112	Trappc4	390.903	328.993	0.250518	0.032048	0.76609
ENSMUSG00000046085	4931422A03Rik	37.1409	20.8746	0.837517	0.0321003	0.76609
ENSMUSG00000095026	Gm3336	35.7101	56.3112	-0.661206	0.0321433	0.76609
ENSMUSG00000030527	Crtc3	389.794	468.643	-0.263715	0.0321482	0.76609
ENSMUSG00000029188	Slc34a2	178.924	66.4457	1.42628	0.0321913	0.76609
ENSMUSG00000005718	Tfap4	89.8317	67.3436	0.411574	0.032202	0.76609
ENSMUSG00000037196	Pacrg	4.3072	0.480428	3.16517	0.0323043	1
ENSMUSG00000042429	Adora1	505.515	400.605	0.336244	0.0323095	0.767537
ENSMUSG00000101599	Gm20342	80.2675	115.723	-0.528713	0.0323781	0.767702
ENSMUSG00000053862	Slc51b	6.47745	1.92089	1.76004	0.0324283	1
ENSMUSG00000017167	Cntnap1	69.4008	47.6311	0.542151	0.0324396	0.767702
ENSMUSG00000022129	Dct	102.877	58.5209	0.82128	0.0324565	0.767702
ENSMUSG00000020661	Dnmt3a	471.058	553.696	-0.235194	0.0325158	0.768
ENSMUSG00000035559	Mpv17l2	340.788	288.247	0.239273	0.032661	0.770226
ENSMUSG00000019437	Tlcd1	964.851	782.96	0.302501	0.0327357	0.770226
ENSMUSG00000090231	Cfb	115.926	148.383	-0.350267	0.0327506	0.770226
ENSMUSG00000063550	Nup98	654.668	758.867	-0.214223	0.0329983	0.774942
ENSMUSG00000035125	Gcfc2	102.778	77.8695	0.39926	0.0330557	0.775182
ENSMUSG00000036123	Slc9a3	0.496094	19.1314	-5.24919	0.0331613	0.77559
ENSMUSG00000000567	Sox9	186.323	132.865	0.488178	0.0331675	0.77559
ENSMUSG00000046743	Fat4	60.1347	84.5804	-0.492985	0.0332899	0.775622
ENSMUSG00000036403	Cep135	131.199	165.953	-0.340367	0.0332953	0.775622
ENSMUSG00000028199	Cryz	2150.54	1834.6	0.229437	0.033335	0.775622
ENSMUSG00000051669	AU021092	60.6982	38.9983	0.638444	0.0333576	0.775622
ENSMUSG00000086654	Gm13165	7.28422	2.04204	1.89554	0.0333578	1
ENSMUSG00000045817	Zfp36l2	1759.6	1293.95	0.443203	0.0334559	0.77681
ENSMUSG00000024165	Jpt2	645.662	747.231	-0.212968	0.0336336	0.779509
ENSMUSG00000027577	Chrna4	268.521	115.014	1.22215	0.0336692	0.779509
ENSMUSG00000026307	Scly	2350.39	2132.17	0.140828	0.0337144	0.779509
ENSMUSG00000002032	Tmem25	852.991	1090.65	-0.35435	0.0337672	0.779632
ENSMUSG00000040904	Gm21988	0.287085	2.9779	-3.25561	0.033785	1
ENSMUSG00000024981	Acsl5	9682.53	8061.42	0.264442	0.0338919	0.779632
ENSMUSG00000022125	Cln5	683.48	978.084	-0.517697	0.03393	0.779632
ENSMUSG00000024526	Cidea	207.339	49.0828	2.07955	0.0339672	0.779632
ENSMUSG00000022441	Efcab6	2.92767	0	4.05055	0.0339989	1
ENSMUSG00000024601	Isoc1	2618.45	2367.37	0.144715	0.0340093	0.779632
ENSMUSG00000024369	Nelfe	597.5	527.701	0.179654	0.0340259	0.779632
ENSMUSG00000038268	Ovca2	85.2606	64.1537	0.414164	0.0340575	0.779632
ENSMUSG00000034220	Gpc1	661.861	455.95	0.537536	0.0340991	0.779632
ENSMUSG00000001729	Akt1	1041.76	1237.73	-0.248698	0.0342007	0.780495
ENSMUSG00000100002	Gm29642	1.98834	7.04908	-1.80527	0.0343244	1
ENSMUSG00000064936	Gm23722	0.418018	4.25962	-3.1192	0.0343307	1
ENSMUSG00000041078	Grid1	87.9628	60.1782	0.542444	0.0343616	0.780495
ENSMUSG00000067199	Frat1	283.538	216.324	0.389387	0.0344091	0.780495
ENSMUSG00000035722	Abca7	246.438	300.251	-0.281239	0.0344227	0.780495
ENSMUSG00000010453	Kansl3	1187.56	1391.54	-0.228365	0.0344266	0.780495
ENSMUSG00000042138	Msantd2	126.366	162.675	-0.363165	0.0345355	0.780495
ENSMUSG00000084659	Gm22720	0.288405	2.89303	-3.19658	0.034564	1
ENSMUSG00000097706	E030037K01Rik	19.7956	35.4029	-0.829889	0.0345694	0.780495
ENSMUSG00000000751	Rpa1	706.808	587.628	0.267578	0.0345935	0.780495
ENSMUSG00000046314	Stxbp6	309.255	257.896	0.25998	0.034626	0.780495
ENSMUSG00000021738	Atxn7	637.368	746.46	-0.229745	0.0346347	0.780495
ENSMUSG00000060621	Nkpd1	5.46077	0.475753	3.5422	0.0346411	1
ENSMUSG00000042557	Sin3a	581.133	660.359	-0.183002	0.0347647	0.780495
ENSMUSG00000059908	Mug1	68254.5	85577	-0.326295	0.0348026	0.780495
ENSMUSG00000036278	Macrod1	1235.81	1066.71	0.211624	0.0348076	0.780495
ENSMUSG00000106416	Gm5857	3.5764	0.424123	2.92911	0.0348147	1
ENSMUSG00000035142	Nubpl	257.047	205.233	0.326514	0.0348627	0.780495
ENSMUSG00000060803	Gstp1	8956.97	12454.6	-0.475604	0.0348914	0.780495
ENSMUSG00000037750	Fam222b	433.555	510.714	-0.238203	0.0348965	0.780495
ENSMUSG00000001313	Rnd2	326.979	254.57	0.361702	0.0349965	0.781667
ENSMUSG00000051615	Rap2a	723.656	840.606	-0.214635	0.0351426	0.783228
ENSMUSG00000070891	Gm12689	4.82866	12.9156	-1.38996	0.035187	0.783228
ENSMUSG00000037674	Rfx7	372.575	445.434	-0.255462	0.0352669	0.783228
ENSMUSG00000067144	Slc22a7	456.275	685.944	-0.587003	0.0352846	0.783228
ENSMUSG00000020900	Myh10	397.211	460.339	-0.211563	0.0353046	0.783228
ENSMUSG00000071478	Hist1h2ad	0.288405	2.9713	-3.25271	0.035491	1
ENSMUSG00000017478	Zc3h18	1179.88	1310.23	-0.152198	0.0355745	0.785581
ENSMUSG00000021876	Rnase4	12722.8	16265.9	-0.354476	0.0356625	0.785581
ENSMUSG00000090659	Zfp493	27.0948	43.618	-0.676706	0.0356808	0.785581
ENSMUSG00000112762	4930459C07Rik	12.3524	4.59774	1.43595	0.0356927	0.785581
ENSMUSG00000076596	Igkv3-10	0.862575	6.65054	-3.01274	0.0356957	1
ENSMUSG00000020462	Cfap36	304.332	247.846	0.2977	0.0357083	0.785581
ENSMUSG00000074207	Adh1	39142.3	34916.8	0.164747	0.0357438	0.785581
ENSMUSG00000038286	Bphl	3572.7	3148.4	0.182662	0.0357979	0.785581
ENSMUSG00000016206	H2-M3	50.9877	73.0573	-0.517228	0.035821	0.785581
ENSMUSG00000108961	Gm32540	6.84612	19.1113	-1.50863	0.0358868	0.785581
ENSMUSG00000022617	Chkb	25.5598	14.3163	0.836456	0.0359138	0.785581
ENSMUSG00000074259	Gramd2	9.05658	2.09398	2.08785	0.036015	0.785581
ENSMUSG00000104814	Gm42979	29.7467	43.6904	-0.5613	0.0360624	0.785581
ENSMUSG00000063388	BC023105	381.577	105.391	1.85639	0.0361035	0.785581
ENSMUSG00000038967	Pdk2	2477.88	2149.64	0.204712	0.0361044	0.785581
ENSMUSG00000073830	Mup14	937.595	2148.71	-1.19622	0.0361403	0.785581
ENSMUSG00000066456	Hmgn3	32.1138	17.3075	0.891889	0.0362145	0.785581
ENSMUSG00000000958	Slc7a7	65.587	86.1473	-0.396747	0.0362953	0.785581
ENSMUSG00000019992	Mtfr2	2.17072	8.98747	-2.01324	0.0363097	0.785581
ENSMUSG00000000056	Narf	764.212	879.256	-0.202612	0.0363186	0.785581
ENSMUSG00000096780	Tmem181b-ps	54.5445	74.2612	-0.44489	0.0364933	0.787741
ENSMUSG00000032380	Dapk2	275.086	225.112	0.292085	0.0365143	0.787741
ENSMUSG00000057074	Ces1g	7136.56	5998.02	0.250672	0.0366136	0.788247
ENSMUSG00000029607	Ankrd61	14.9713	25.7395	-0.781042	0.0366336	0.788247
ENSMUSG00000038774	Ascc3	720.872	832.88	-0.207426	0.036738	0.789334
ENSMUSG00000023341	Mx2	83.753	130.658	-0.639375	0.0367802	0.789334
ENSMUSG00000055733	Nap1l3	24.6804	13.8515	0.836489	0.0369391	0.79096
ENSMUSG00000035048	Anapc13	514.356	434.716	0.24055	0.0369522	0.79096
ENSMUSG00000075273	Ttc30b	133.335	96.5255	0.461319	0.0371087	0.791856
ENSMUSG00000028207	Asph	799.768	900.411	-0.172231	0.0371363	0.791856
ENSMUSG00000105703	Gm43305	544.357	409.452	0.40877	0.0371386	0.791856
ENSMUSG00000084622	Gm25545	7.38844	16.5713	-1.1607	0.0374794	0.796766
ENSMUSG00000100164	2610306M01Rik	32.5007	17.5505	0.888732	0.0375463	0.796766
ENSMUSG00000090942	F830016B08Rik	868.848	1212.17	-0.480604	0.0375581	0.796766
ENSMUSG00000022863	Btg3	49.3174	73.6313	-0.578906	0.0375627	0.796766
ENSMUSG00000028032	Papss1	185.489	145.523	0.347674	0.0376251	0.797061
ENSMUSG00000041936	Agrn	1138.7	1357.58	-0.253417	0.0379255	0.802391
ENSMUSG00000080951	Gm12208	3.31462	9.44246	-1.49696	0.0379892	0.802705
ENSMUSG00000038515	Grtp1	330.031	389.05	-0.238427	0.0380651	0.802984
ENSMUSG00000085436	Zfp335os	14.5986	26.2558	-0.833746	0.0381001	0.802984
ENSMUSG00000034422	Parp14	740.121	927.24	-0.325162	0.0381646	0.803314
ENSMUSG00000102014	2900009J06Rik	0.287085	2.84333	-3.17791	0.0381807	1
ENSMUSG00000083757	Rps15a-ps4	0.287085	3.02567	-3.27225	0.0381896	1
ENSMUSG00000083906	Gm15186	3.00442	0	4.08469	0.0382416	1
ENSMUSG00000041794	Myrip	6.79652	2.14093	1.67649	0.0383852	1
ENSMUSG00000026638	Irf6	948.329	1185.66	-0.321682	0.0383933	0.807094
ENSMUSG00000078687	Mup8	22.3749	82.8587	-1.8893	0.038535	0.808337
ENSMUSG00000021069	Pygl	13714.5	11751.2	0.222986	0.0385508	0.808337
ENSMUSG00000083332	Gm7599	9.53802	27.3625	-1.50129	0.0386145	0.808555
ENSMUSG00000031202	Rab39b	2.21953	0	3.66926	0.0386174	1
ENSMUSG00000029228	Lnx1	2.92464	8.85107	-1.57695	0.038698	0.808555
ENSMUSG00000029193	Cckar	9.38147	30.4619	-1.68071	0.0387087	0.808555
ENSMUSG00000085894	Gm15832	40.8719	59.7538	-0.543773	0.0387674	0.808753
ENSMUSG00000114937	Gm30054	4.12979	0.695791	2.56712	0.038886	1
ENSMUSG00000049470	Aff4	2236.48	2621.62	-0.229441	0.038934	0.810507
ENSMUSG00000038155	Gstp2	34.16	67.4397	-0.985115	0.0389501	0.810507
ENSMUSG00000050213	Snip1	309.157	258.718	0.25565	0.0390748	0.81163
ENSMUSG00000038807	Rap1gap2	23.805	40.489	-0.760655	0.0391028	0.81163
ENSMUSG00000044447	Dock5	628.574	713.113	-0.183717	0.0392097	0.812598
ENSMUSG00000000631	Myo18a	2153.8	2454.67	-0.188753	0.0393575	0.812598
ENSMUSG00000086253	Gm13773	1.01701	5.37758	-2.36955	0.0394739	1
ENSMUSG00000046312	AI464131	1497.27	1323.21	0.178621	0.0396347	0.812598
ENSMUSG00000028086	Fbxw7	262.525	217.727	0.266252	0.0397559	0.812598
ENSMUSG00000033610	Pank1	4548.39	4086.07	0.154738	0.039816	0.812598
ENSMUSG00000096150	Ighv1-85	0.209009	3.0592	-3.26245	0.0398966	1
ENSMUSG00000015943	Bola1	421.733	349.247	0.272579	0.03991	0.812598
ENSMUSG00000032802	Srxn1	1160.9	927.124	0.324502	0.0399329	0.812598
ENSMUSG00000029804	Herc3	178.786	217.153	-0.283331	0.0399632	0.812598
ENSMUSG00000074794	Arrdc3	3160.81	1792	0.818625	0.0400266	0.812598
ENSMUSG00000044813	Shb	918.843	1136.55	-0.306978	0.0400487	0.812598
ENSMUSG00000034543	Morc2a	388.44	454.334	-0.225665	0.0400773	0.812598
ENSMUSG00000006019	Dhx34	305.422	250.553	0.284771	0.0402305	0.812598
ENSMUSG00000073680	Tmem88b	47.9171	69.2827	-0.525141	0.0402563	0.812598
ENSMUSG00000020773	Trim47	92.1071	121.206	-0.398194	0.0402661	0.812598
ENSMUSG00000015542	Nat9	484.882	410.345	0.241318	0.0403081	0.812598
ENSMUSG00000036430	Tbcc	238.183	199.365	0.254893	0.0403242	0.812598
ENSMUSG00000050503	Fbxl22	10.7635	29.4997	-1.47377	0.0403763	0.812598
ENSMUSG00000090150	Acad11	6916.25	6292.33	0.136762	0.0404338	0.812598
ENSMUSG00000086043	Gm12473	84.801	111.496	-0.393321	0.0404806	0.812598
ENSMUSG00000005220	Corin	13.5604	5.51195	1.26844	0.0404837	0.812598
ENSMUSG00000066036	Ubr4	5590.08	6650.48	-0.250506	0.0404843	0.812598
ENSMUSG00000038517	Tbkbp1	357.094	285.624	0.326204	0.0405004	0.812598
ENSMUSG00000110598	Gm45854	9.05599	21.5368	-1.24326	0.040524	0.812598
ENSMUSG00000000282	Mnt	317.255	251.095	0.338623	0.0405377	0.812598
ENSMUSG00000103101	Gm37048	2.95202	0.20876	3.33734	0.0406898	1
ENSMUSG00000024211	Grm8	34.8833	55.9393	-0.676355	0.0407287	0.812598
ENSMUSG00000035686	Thrsp	7312.52	3312.27	1.14257	0.040735	0.812598
ENSMUSG00000021236	Entpd5	9621.8	7832.45	0.296984	0.0407715	0.812598
ENSMUSG00000046404	Yod1	294.954	421.259	-0.515	0.0407879	0.812598
ENSMUSG00000053550	Shisa7	0.705103	4.61392	-2.64071	0.0408024	1
ENSMUSG00000054031	Rdh18-ps	13.4044	27.8963	-1.06104	0.0408398	0.812598
ENSMUSG00000025176	Hoga1	3034.72	2589.55	0.228838	0.0408726	0.812598
ENSMUSG00000116138	C030006K11Rik	873.599	744.782	0.230943	0.0409586	0.812598
ENSMUSG00000048538	Gm9826	1297.19	1127.15	0.20356	0.0409915	0.812598
ENSMUSG00000035004	Igsf6	73.0599	49.3762	0.560765	0.0410124	0.812598
ENSMUSG00000026134	Prim2	65.3497	46.1354	0.491758	0.0410208	0.812598
ENSMUSG00000022231	Sema5a	20.1252	37.4796	-0.888844	0.0410239	0.812598
ENSMUSG00000021488	Nsd1	1777.75	1946.19	-0.130018	0.0410622	0.812598
ENSMUSG00000043987	Cep164	380.399	447.435	-0.232285	0.0411167	0.812598
ENSMUSG00000020111	Micu1	754.125	643.647	0.227818	0.0411416	0.812598
ENSMUSG00000096215	Smim22	21.8592	41.5665	-0.946654	0.0411425	0.812598
ENSMUSG00000028088	Fmo5	18847.9	16602.5	0.183091	0.0411621	0.812598
ENSMUSG00000010122	Slc47a1	3357.99	2797.39	0.263815	0.0411761	0.812598
ENSMUSG00000018900	Slc22a5	477.842	580.324	-0.280576	0.041318	0.812718
ENSMUSG00000016541	Atxn10	1396.6	1234.38	0.178464	0.0413323	0.812718
ENSMUSG00000084816	Platr29	3.6337	0.480428	2.94997	0.0413788	1
ENSMUSG00000036867	Smad6	289.803	237.422	0.287843	0.0414172	0.812718
ENSMUSG00000021460	Auh	735.824	550.956	0.419191	0.0414365	0.812718
ENSMUSG00000093044	Snord8	0.547545	4.08214	-2.93406	0.0414478	1
ENSMUSG00000037995	Igsf9	9.87155	22.7946	-1.21361	0.0414805	0.812718
ENSMUSG00000021222	Dcaf4	92.8102	60.24	0.617116	0.0415128	0.812718
ENSMUSG00000034271	Jdp2	31.7697	53.8808	-0.771622	0.0415283	0.812718
ENSMUSG00000002731	Prkra	376.361	318.806	0.242575	0.0418523	0.816832
ENSMUSG00000051116	Gm8121	120.088	83.4465	0.524799	0.0418525	0.816832
ENSMUSG00000086240	Gm7846	38.8457	23.7672	0.697781	0.0419565	0.816832
ENSMUSG00000024987	Cyp26a1	1808.67	812.358	1.15471	0.041962	0.816832
ENSMUSG00000010025	Aldh3a2	15190.2	12633.5	0.266002	0.0419869	0.816832
ENSMUSG00000050357	Carmil2	12.6273	24.749	-0.97333	0.0421395	0.818517
ENSMUSG00000053279	Aldh1a1	44357.9	36668.8	0.274628	0.0421731	0.818517
ENSMUSG00000051159	Cited1	0	2.63286	-3.80381	0.042207	1
ENSMUSG00000030714	Sgf29	239.696	289.501	-0.274926	0.0422506	0.819054
ENSMUSG00000069049	Eif2s3y	968.292	840.106	0.204312	0.0423691	0.819398
ENSMUSG00000033423	Eri3	626.648	553.641	0.179114	0.0423838	0.819398
ENSMUSG00000083044	Gm12416	2.58733	0.266993	3.15501	0.0424152	1
ENSMUSG00000060183	Cxcl11	68.4328	45.2386	0.604436	0.0424179	0.819398
ENSMUSG00000034354	Mtmr3	1037.76	1171.69	-0.175511	0.0425247	0.820471
ENSMUSG00000094502	Ighv1-69	0.209009	3.62042	-3.50986	0.0425678	1
ENSMUSG00000008604	Ubqln4	995.25	1138.45	-0.193643	0.0426052	0.820471
ENSMUSG00000027134	Lpcat4	16.1803	27.6296	-0.777857	0.0426232	0.820471
ENSMUSG00000021550	2210016F16Rik	768.159	679.566	0.176832	0.042712	0.82122
ENSMUSG00000104222	Gm7292	6.7938	2.06949	1.6829	0.0427889	1
ENSMUSG00000031749	St3gal2	65.4178	90.7456	-0.47572	0.0427969	0.821891
ENSMUSG00000029389	Ddx55	129.62	163.35	-0.328637	0.0430241	0.825289
ENSMUSG00000054728	Phactr1	34.4175	20.889	0.699686	0.0431914	0.826964
ENSMUSG00000024067	Dpy30	256.221	215.528	0.248598	0.0432303	0.826964
ENSMUSG00000001911	Nfix	2268.65	2594.67	-0.193288	0.0433344	0.826964
ENSMUSG00000002910	Arrdc2	263.205	311.846	-0.248249	0.043368	0.826964
ENSMUSG00000026131	Dst	2083.99	2399.71	-0.203314	0.0433789	0.826964
ENSMUSG00000001415	Smg5	886.295	1015.99	-0.196036	0.0434596	0.826964
ENSMUSG00000030271	Ogg1	121.14	93.0807	0.370813	0.0434635	0.826964
ENSMUSG00000047123	Ticam1	332.534	265.151	0.323769	0.043604	0.827512
ENSMUSG00000069633	Pex11g	571.827	461.418	0.310709	0.0436503	0.827512
ENSMUSG00000060445	Sycp2	2.19291	0	3.65515	0.0436737	1
ENSMUSG00000008090	Fgfrl1	984.249	838.787	0.231102	0.0437142	0.827512
ENSMUSG00000022215	Fitm1	2059.34	1546.71	0.413443	0.0437293	0.827512
ENSMUSG00000048581	E130311K13Rik	163.167	121.122	0.433821	0.043744	0.827512
ENSMUSG00000025271	Pfkfb1	776.648	591.686	0.393524	0.0438696	0.828461
ENSMUSG00000034463	Scara3	47.1934	73.894	-0.660988	0.043895	0.828461
ENSMUSG00000068874	Selenbp1	6877.54	5964.33	0.205296	0.0439655	0.82884
ENSMUSG00000029102	Hgfac	5713.77	5054.76	0.177059	0.0440966	0.83036
ENSMUSG00000078675	Mup16	3220.81	8086.27	-1.32806	0.0443301	0.833074
ENSMUSG00000079197	Psme2	725.33	565.113	0.359415	0.0443981	0.833074
ENSMUSG00000024960	Plcb3	573.187	663.133	-0.211574	0.0444017	0.833074
ENSMUSG00000043192	Gm1840	10.994	4.6252	1.22324	0.0444435	0.833074
ENSMUSG00000029254	Stap1	46.3757	24.4258	0.929278	0.0445237	0.833629
ENSMUSG00000042216	Sgsm1	92.2724	68.2262	0.431038	0.0447191	0.835566
ENSMUSG00000053835	H2-T24	92.917	133.074	-0.520633	0.04487	0.835566
ENSMUSG00000035954	Dock4	878.288	1015.99	-0.208937	0.0449725	0.835566
ENSMUSG00000001323	Srr	1751.12	1546.84	0.179598	0.0449948	0.835566
ENSMUSG00000030674	Qprt	4516.11	3914.79	0.206319	0.0450377	0.835566
ENSMUSG00000029208	Guf1	378.328	312.974	0.276312	0.0450666	0.835566
ENSMUSG00000002847	Pla1a	722.466	829.255	-0.198021	0.0450775	0.835566
ENSMUSG00000024131	Slc3a1	963.889	1161.17	-0.269056	0.0452386	0.835566
ENSMUSG00000062328	Rpl17	632.995	818.521	-0.370685	0.04533	0.835566
ENSMUSG00000022679	Mpv17l	515.653	389.397	0.406203	0.0453603	0.835566
ENSMUSG00000039914	Coq10a	625.195	742.758	-0.247397	0.0453608	0.835566
ENSMUSG00000065431	Mir186	12.9519	6.07093	1.11384	0.0454136	0.835566
ENSMUSG00000020676	Ccl11	1.49092	6.80961	-2.17405	0.045456	1
ENSMUSG00000033595	Lgi3	14.0923	5.09169	1.43984	0.0455316	0.835566
ENSMUSG00000103756	Gm37285	5.92687	12.7609	-1.07937	0.0455584	0.835566
ENSMUSG00000112900	Gm48204	0.288405	2.73122	-3.10395	0.0455593	1
ENSMUSG00000006611	Hfe	1275.45	1150.71	0.149237	0.0455903	0.835566
ENSMUSG00000036027	1810046K07Rik	51.8248	28.5413	0.853776	0.0456219	0.835566
ENSMUSG00000004451	Ralb	245.545	201.76	0.287385	0.0456313	0.835566
ENSMUSG00000074580	4931440P22Rik	14.3366	6.92377	1.04876	0.0457003	0.835566
ENSMUSG00000029073	Cptp	437.722	373.775	0.22977	0.0457281	0.835566
ENSMUSG00000046058	Eid2	19.9458	9.83885	1.01914	0.0457408	0.835566
ENSMUSG00000056148	Rdh9	121.267	201.985	-0.738345	0.045904	0.835566
ENSMUSG00000040385	Ppp1ca	3027.04	2758.2	0.134069	0.0459164	0.835566
ENSMUSG00000007850	Hnrnph1	1637.63	1925.15	-0.233116	0.0459462	0.835566
ENSMUSG00000025401	Myo1a	1.3023	17.8432	-3.7745	0.0459636	0.835566
ENSMUSG00000019066	Rab3d	254.555	301.38	-0.244318	0.0459726	0.835566
ENSMUSG00000083773	Gm13394	46.3114	28.3925	0.707651	0.0459794	0.835566
ENSMUSG00000078671	Chd2	796.97	918.676	-0.204113	0.0459996	0.835566
ENSMUSG00000112527	Gm35696	55.0412	100.878	-0.875623	0.0461573	0.83643
ENSMUSG00000085786	Gm15987	2.45337	7.89131	-1.64878	0.0461743	0.83643
ENSMUSG00000035248	Tut7	1850.07	2077.29	-0.166713	0.0462907	0.83643
ENSMUSG00000026509	Capn2	1300.52	1119.03	0.217196	0.04631	0.83643
ENSMUSG00000097559	D430018E03Rik	11.5905	20.5792	-0.830826	0.046313	0.83643
ENSMUSG00000090248	Gm14027	2.55807	7.27572	-1.50934	0.0463514	1
ENSMUSG00000038092	Hsd3b5	2087.83	3867.37	-0.889233	0.0463695	0.83643
ENSMUSG00000040721	Zfhx2	347.783	429.631	-0.303499	0.0464033	0.83643
ENSMUSG00000031641	Cbr4	600.895	503.732	0.254229	0.0465189	0.836766
ENSMUSG00000092268	Gm20540	12.4616	5.74979	1.10691	0.0465238	0.836766
ENSMUSG00000018547	Pip4k2b	625.41	716.395	-0.198783	0.0467193	0.837025
ENSMUSG00000049685	Cyp2g1	4.88618	13.1417	-1.44409	0.0467404	0.837025
ENSMUSG00000111205	Gm39307	0	2.25547	-3.54995	0.0467431	1
ENSMUSG00000074800	Gm4149	41.6329	61.4717	-0.562066	0.0467592	0.837025
ENSMUSG00000096498	Ighv2-5	0.497414	5.9206	-3.53532	0.0467996	1
ENSMUSG00000019923	Zwint	1433.3	1290.1	0.1527	0.0468122	0.837025
ENSMUSG00000050440	Hamp	9589.32	5511.33	0.799028	0.046881	0.837025
ENSMUSG00000098678	Mroh6	24.1161	47.4938	-0.971796	0.0469275	0.837025
ENSMUSG00000057137	Tmem140	121.461	159.401	-0.395515	0.0469766	0.837025
ENSMUSG00000076604	Igkj1	1.07026	5.56764	-2.39558	0.0469918	1
ENSMUSG00000032946	Rasgrp2	484.197	399.977	0.278501	0.0470028	0.837025
ENSMUSG00000028838	Extl1	326.592	241.958	0.431586	0.0471199	0.837025
ENSMUSG00000089648	Gm15790	7.31348	14.7896	-0.993641	0.0472319	0.837025
ENSMUSG00000047098	Rnf31	395.265	472.579	-0.256245	0.0473533	0.837025
ENSMUSG00000049804	Armcx4	24.3185	40.6826	-0.751296	0.0474247	0.837025
ENSMUSG00000047767	Atg16l2	282.876	348.321	-0.296442	0.0475529	0.837025
ENSMUSG00000045350	Fam186a	19.6937	10.6377	0.901481	0.0475616	0.837025
ENSMUSG00000025932	Eya1	4.62487	0.74935	2.65226	0.0475658	1
ENSMUSG00000055561	Spink5	39.138	13.9276	1.50783	0.0475672	0.837025
ENSMUSG00000114399	Gm47994	3.39402	8.95543	-1.40288	0.0476168	0.837025
ENSMUSG00000004018	Fancl	166.391	134.372	0.309757	0.0476425	0.837025
ENSMUSG00000056617	4931429L15Rik	1.65104	8.24444	-2.36753	0.0477346	0.837025
ENSMUSG00000038128	Camk4	50.7477	84.18	-0.729169	0.0478281	0.837025
ENSMUSG00000061959	Ces1e	5818.54	4627.23	0.330692	0.0478431	0.837025
ENSMUSG00000055491	Pprc1	288.701	358.218	-0.313185	0.0478726	0.837025
ENSMUSG00000023909	Paqr4	28.2756	43.2238	-0.613059	0.0479612	0.837025
ENSMUSG00000000184	Ccnd2	202.499	254.751	-0.330574	0.0479839	0.837025
ENSMUSG00000047030	Spata2	244.451	296.198	-0.272772	0.0479873	0.837025
ENSMUSG00000053693	Mast1	29.0612	50.9173	-0.80825	0.0479973	0.837025
ENSMUSG00000025405	Inhbc	1614.09	1960.86	-0.27992	0.0480068	0.837025
ENSMUSG00000095761	Ighv1-20	4.3065	0.482357	3.19233	0.0480118	1
ENSMUSG00000050103	Agmo	1741.54	1585.92	0.13445	0.0480493	0.837025
ENSMUSG00000029776	Hibadh	7597.32	6958.8	0.126651	0.0480952	0.837025
ENSMUSG00000024313	Mep1b	2.42854	10.308	-2.04235	0.0481821	0.837025
ENSMUSG00000002107	Celf2	439.51	374.104	0.232639	0.0481834	0.837025
ENSMUSG00000032349	Elovl5	20682.7	15115.4	0.45243	0.0482051	0.837025
ENSMUSG00000029468	P2rx7	89.0645	63.5048	0.481605	0.0482524	0.837025
ENSMUSG00000042293	Gm5617	368.882	313.428	0.238176	0.0482743	0.837025
ENSMUSG00000063236	1110038F14Rik	167.025	133.575	0.317434	0.0482833	0.837025
ENSMUSG00000026205	Slc23a3	0.288405	3.43801	-3.47075	0.048341	1
ENSMUSG00000115124	Gm49201	65.6152	86.2624	-0.396592	0.0484467	0.837025
ENSMUSG00000109141	Gm30692	16.1714	6.58296	1.32171	0.0484836	0.837025
ENSMUSG00000050144	Slc25a44	1895.41	1687.68	0.167102	0.0486163	0.837025
ENSMUSG00000044030	Irf2bp1	456.92	526.818	-0.207729	0.048694	0.837025
ENSMUSG00000000216	Scnn1g	10.2395	1.50754	2.71315	0.0487012	0.837025
ENSMUSG00000028712	Cyp4a31	37.7587	56.7048	-0.580077	0.0487529	0.837025
ENSMUSG00000028035	Dnajb4	717.666	843.846	-0.234564	0.0487542	0.837025
ENSMUSG00000027199	Gatm	207.86	263.894	-0.345137	0.0487619	0.837025
ENSMUSG00000104528	Gm43314	457.85	159.118	1.52507	0.0488286	0.837025
ENSMUSG00000033931	Rbm34	262.057	219.458	0.250665	0.0488596	0.837025
ENSMUSG00000033170	Card10	323.644	412.387	-0.351893	0.0489595	0.837025
ENSMUSG00000114558	Gm9570	0.627027	5.21602	-2.91455	0.0489663	1
ENSMUSG00000104515	Gm37163	3.89407	10.258	-1.42426	0.0489869	0.837025
ENSMUSG00000027288	Zfp106	1539.31	1762.06	-0.195026	0.0490425	0.837025
ENSMUSG00000058620	Adra2b	142.506	115.674	0.302269	0.0490797	0.837025
ENSMUSG00000078153	Psme2b	413.254	526.742	-0.351801	0.0491249	0.837025
ENSMUSG00000002147	Stat6	1277.01	1453.56	-0.187886	0.0491915	0.837025
ENSMUSG00000026615	Eprs	2731.18	2967.22	-0.119847	0.049246	0.837025
ENSMUSG00000059195	Gm12715	42.3464	27.3718	0.620177	0.0493186	0.837025
ENSMUSG00000097730	Gm26588	140.718	103.105	0.451538	0.0493369	0.837025
ENSMUSG00000018965	Ywhah	1045.54	913.587	0.194876	0.0493455	0.837025
ENSMUSG00000024036	Slc37a1	37.619	55.8751	-0.568268	0.0493814	0.837025
ENSMUSG00000085151	1110018N20Rik	14.2065	6.58622	1.11773	0.0494469	0.837025
ENSMUSG00000028517	Plpp3	4354.14	3789.71	0.200556	0.0494905	0.837025
ENSMUSG00000090306	Adh6-ps1	886.444	1185.52	-0.419187	0.0495141	0.837025
ENSMUSG00000026135	Zfp142	131.994	162.369	-0.303155	0.0495423	0.837025
ENSMUSG00000082964	Rpl13-ps5	1.20252	5.07848	-2.03433	0.0495953	1
ENSMUSG00000021686	Ap3b1	1025.5	1141.87	-0.155451	0.0497178	0.839127
ENSMUSG00000091613	Gm17046	0.288405	3.13145	-3.29424	0.0497626	1
ENSMUSG00000063894	Zkscan8	314.486	263.207	0.25601	0.0498349	0.839411
ENSMUSG00000034275	Igsf9b	2.27107	8.21737	-1.7875	0.0498367	0.839411
ENSMUSG00000030873	Scnn1b	5.60403	0.702395	2.97271	0.049981	1
ENSMUSG00000104452	Ighv8-8	0.705103	4.6329	-2.62087	0.0500126	1
ENSMUSG00000115919	Gm31583	334.843	493.128	-0.558384	0.0501166	0.841553
ENSMUSG00000031700	Gpt2	10921	8733.54	0.322496	0.0501203	0.841553
ENSMUSG00000068220	Lgals1	1068.69	651.459	0.714169	0.0501387	0.841553
ENSMUSG00000090272	Mndal	170.255	222.823	-0.39076	0.0501686	0.841553
ENSMUSG00000023050	Map3k12	24.8112	36.7352	-0.563828	0.0503454	0.842407
ENSMUSG00000005951	Shpk	1510.15	1296.26	0.220037	0.0504066	0.842407
ENSMUSG00000034621	Gpatch8	516.416	599.181	-0.213329	0.0504238	0.842407
ENSMUSG00000032344	Mb21d1	8.83235	17.187	-0.958905	0.0504562	0.842407
ENSMUSG00000035504	Reep6	18331.8	15474.2	0.244566	0.0504929	0.842407
ENSMUSG00000070000	Fcho1	15.1845	26.7168	-0.814147	0.050527	0.842407
ENSMUSG00000103926	Gm37894	2.66145	0	3.91395	0.0506374	1
ENSMUSG00000002846	Timmdc1	709.068	626.076	0.181033	0.0507266	0.844878
ENSMUSG00000085486	Gm11634	2.19726	0	3.62665	0.050857	1
ENSMUSG00000041491	Cep78	70.7561	45.4135	0.641029	0.0509517	0.847768
ENSMUSG00000022414	Tab1	128.913	100.509	0.35679	0.0510082	0.847851
ENSMUSG00000111757	Gm46124	4.07421	0.639487	2.55405	0.0510706	1
ENSMUSG00000086464	Gm15835	9.80774	24.0056	-1.3099	0.051081	0.848135
ENSMUSG00000056078	Lipm	4.6776	0.271668	4.0302	0.0511292	1
ENSMUSG00000042124	Lce1f	4.67628	0.271668	4.02983	0.0511536	1
ENSMUSG00000063245	Zfp993	16.815	8.10334	1.04168	0.0511871	0.848135
ENSMUSG00000049086	Bmyc	39.5836	25.5366	0.63925	0.051343	0.848135
ENSMUSG00000083327	Vcp-rs	1203.23	1381.56	-0.200367	0.051386	0.848135
ENSMUSG00000054843	Atrnl1	678.696	800.765	-0.239208	0.0513954	0.848135
ENSMUSG00000035401	Emsy	306.415	366.951	-0.258116	0.0514256	0.848135
ENSMUSG00000074934	Grem1	0.209009	3.33005	-3.39031	0.051433	1
ENSMUSG00000055833	1700034H15Rik	4.17852	9.6809	-1.22708	0.0515586	0.848135
ENSMUSG00000104520	Gm37336	31.3731	46.3868	-0.563807	0.0516081	0.848135
ENSMUSG00000059482	2610301B20Rik	125.686	99.6668	0.34294	0.0516883	0.848135
ENSMUSG00000000157	Itgb2l	121.872	152.432	-0.322011	0.051788	0.848135
ENSMUSG00000040481	Bptf	857.381	997.167	-0.217837	0.0518058	0.848135
ENSMUSG00000040413	Timd2	1395.97	1246	0.164503	0.0518383	0.848135
ENSMUSG00000031626	Sorbs2	1620.04	1792.1	-0.146223	0.0519414	0.848135
ENSMUSG00000078566	Bnip3	1903.81	1669.28	0.188843	0.0519693	0.848135
ENSMUSG00000033722	BC034090	5.4089	11.6292	-1.1482	0.0520102	0.848135
ENSMUSG00000078435	AU041133	52.2335	35.3244	0.551924	0.052013	0.848135
ENSMUSG00000018733	Pex12	280.108	237.5	0.23323	0.0521188	0.848135
ENSMUSG00000060548	Tnfrsf19	162.518	123.816	0.384057	0.0521803	0.848135
ENSMUSG00000071711	Mpst	3030.77	2482.38	0.288405	0.0522385	0.848135
ENSMUSG00000072844	G530011O06Rik	2.58618	11.8624	-2.13041	0.0523133	0.848135
ENSMUSG00000022521	Crebbp	658.282	779.596	-0.243371	0.0523263	0.848135
ENSMUSG00000066191	Anks6	21.3382	12.3522	0.782121	0.0524086	0.848135
ENSMUSG00000056973	Ces1d	21473.2	18496.3	0.215338	0.0524152	0.848135
ENSMUSG00000044359	P2ry4	358.944	293.173	0.292829	0.0524191	0.848135
ENSMUSG00000022240	Ctnnd2	7.05333	2.20384	1.68207	0.05243	1
ENSMUSG00000033450	Tagap	7.7149	15.7578	-1.05483	0.0524589	0.848135
ENSMUSG00000062545	Tlr12	376.023	251.889	0.578199	0.0525337	0.848135
ENSMUSG00000066319	Rtp3	641.16	736.257	-0.196922	0.0525536	0.848135
ENSMUSG00000042787	Exog	37.095	55.2623	-0.590275	0.0525662	0.848135
ENSMUSG00000028261	Ndufaf4	518.009	450.212	0.204344	0.0526048	0.848135
ENSMUSG00000045314	Sowahb	200.721	147.22	0.449286	0.0527027	0.848135
ENSMUSG00000107277	Gm10461	14.9969	24.8391	-0.718156	0.052762	0.848135
ENSMUSG00000018042	Cyb5r3	13400	11228.9	0.255105	0.0527678	0.848135
ENSMUSG00000034714	Ttyh2	1577.54	1744.67	-0.145292	0.0527688	0.848135
ENSMUSG00000084306	Gm11743	2.89669	0.215364	3.3357	0.0528324	1
ENSMUSG00000033998	Kcnk1	5.40727	12.7977	-1.2233	0.0529187	0.848135
ENSMUSG00000029771	Irf5	230.264	287.891	-0.326896	0.0529319	0.848135
ENSMUSG00000033377	Palmd	708.686	618.29	0.197069	0.0529535	0.848135
ENSMUSG00000064288	Hist1h4k	3.21428	0.424123	2.758	0.0529543	1
ENSMUSG00000043286	Pnpla1	3.71195	0	4.41484	0.0529554	1
ENSMUSG00000042268	Slc26a9	5.64875	0.626279	3.09642	0.0529577	1
ENSMUSG00000029310	Nudt9	688.108	590.953	0.219148	0.0529867	0.848135
ENSMUSG00000028789	Azin2	13.4203	25.5929	-0.948324	0.0529929	0.848135
ENSMUSG00000031595	Pdgfrl	10.3492	26.703	-1.37916	0.0530374	0.848135
ENSMUSG00000088475	Gm23084	2.48131	7.46912	-1.55791	0.0532519	0.848334
ENSMUSG00000025813	Homer2	462.69	557.321	-0.269762	0.0532852	0.848334
ENSMUSG00000015016	Acsf3	817.841	667.735	0.29341	0.0533578	0.848334
ENSMUSG00000037845	Fdxacb1	75.2678	54.8478	0.446531	0.0536027	0.848334
ENSMUSG00000020482	Ccdc117	576.689	714.058	-0.308946	0.0536312	0.848334
ENSMUSG00000089886	Gm16184	10.5229	4.32253	1.26536	0.0536797	0.848334
ENSMUSG00000063953	Amd2	22.4836	39.1589	-0.804037	0.0538646	0.848334
ENSMUSG00000062234	Gak	1586.46	1785.02	-0.170044	0.0538731	0.848334
ENSMUSG00000015647	Lama5	155.164	201.896	-0.383236	0.053883	0.848334
ENSMUSG00000030790	Adm	21.7096	34.797	-0.677398	0.054081	0.848334
ENSMUSG00000032014	Oaf	5580.79	6301.1	-0.175154	0.0541308	0.848334
ENSMUSG00000020893	Per1	240.686	525.204	-1.12627	0.054147	0.848334
ENSMUSG00000086228	Ubap1l	7.2003	17.3078	-1.26759	0.0541919	0.848334
ENSMUSG00000001844	Zdhhc4	408.588	358.882	0.190375	0.0542121	0.848334
ENSMUSG00000039804	Ncoa5	420.453	481.262	-0.192746	0.0542458	0.848334
ENSMUSG00000054199	Gon4l	301.024	350.688	-0.217906	0.0542467	0.848334
ENSMUSG00000027559	Car3	112299	96784	0.214513	0.0542706	0.848334
ENSMUSG00000087739	Gm24644	7.46784	15.4159	-1.0412	0.0543009	0.848334
ENSMUSG00000027660	Skil	466.934	565.863	-0.275804	0.0543182	0.848334
ENSMUSG00000046731	Kctd11	61.6371	43.4553	0.5104	0.0543567	0.848334
ENSMUSG00000033107	Rnf125	4149.18	3326.53	0.318894	0.0543814	0.848334
ENSMUSG00000022947	Cbr3	38.0883	21.6102	0.80081	0.05439	0.848334
ENSMUSG00000063739	Gm4963	33.1184	50.6124	-0.625131	0.0544095	0.848334
ENSMUSG00000030611	Mrps11	265.47	224.233	0.24622	0.0544407	0.848334
ENSMUSG00000072875	Gpr27	0.418018	3.63334	-2.88912	0.0544507	1
ENSMUSG00000024039	Cbs	13611.9	14836.7	-0.124449	0.0545156	0.848334
ENSMUSG00000001542	Ell2	1308.8	1510.61	-0.20814	0.0545886	0.848334
ENSMUSG00000109702	Gm45674	40.8682	57.487	-0.483083	0.0546574	0.848334
ENSMUSG00000039063	Echdc3	1781.04	1577.07	0.175157	0.0546701	0.848334
ENSMUSG00000021226	Acot2	202.78	150.742	0.431969	0.0546999	0.848334
ENSMUSG00000047719	Ubiad1	237.029	199.397	0.252823	0.0547294	0.848334
ENSMUSG00000064138	Fam172a	298.402	248.748	0.263695	0.0547318	0.848334
ENSMUSG00000049285	Mblac1	42.395	29.2617	0.540991	0.0547402	0.848334
ENSMUSG00000070056	Mfhas1	742.972	904.131	-0.283511	0.0547529	0.848334
ENSMUSG00000020123	Avpr1a	732.116	1035.31	-0.500256	0.0548333	0.848781
ENSMUSG00000078923	Ube2v1	11.1041	19.4562	-0.812346	0.0549414	0.848996
ENSMUSG00000062963	Ufc1	1317.14	1157.98	0.185761	0.0549505	0.848996
ENSMUSG00000028053	Ash1l	1159.96	1341.75	-0.210616	0.0550917	0.850378
ENSMUSG00000022123	Scel	14.5861	3.77755	1.97887	0.0552488	0.852003
ENSMUSG00000085514	Bcas3os2	6.71611	2.0893	1.65059	0.0552896	1
ENSMUSG00000099825	1810012K16Rik	2.40759	7.13009	-1.60831	0.055342	1
ENSMUSG00000078234	Klhdc7a	947.201	792.243	0.257054	0.05539	0.853346
ENSMUSG00000032418	Me1	9529.08	5833.62	0.707976	0.05544	0.853346
ENSMUSG00000029499	Pxmp2	1623.77	1373.88	0.241743	0.0555083	0.853346
ENSMUSG00000051427	Ccdc157	450.769	522.647	-0.212311	0.0555914	0.853346
ENSMUSG00000083614	Gm12795	8.09307	3.04274	1.40796	0.0556326	0.853346
ENSMUSG00000064246	Chil1	45.0055	8.48781	2.39777	0.0556727	0.853346
ENSMUSG00000048544	5930422O12Rik	0	2.26482	-3.55629	0.0556933	1
ENSMUSG00000112140	Gm5780	0	2.26482	-3.55629	0.0556933	1
ENSMUSG00000008540	Mgst1	59486.3	50942.7	0.223707	0.0556993	0.853346
ENSMUSG00000026425	Srgap2	530.099	608.715	-0.199746	0.0558662	0.854395
ENSMUSG00000029826	Zc3hav1	1081.31	1295.28	-0.260098	0.0558717	0.854395
ENSMUSG00000000627	Sema4f	5.12484	0.69772	2.84341	0.0558768	1
ENSMUSG00000103672	Gm37621	26.4367	44.8081	-0.760691	0.0559455	0.854728
ENSMUSG00000022568	Scrib	749.726	858.864	-0.196705	0.0560036	0.854821
ENSMUSG00000026048	Ercc5	355.221	409.136	-0.204886	0.0561012	0.855517
ENSMUSG00000028744	Pqlc2	344.904	411.145	-0.252759	0.0561536	0.855522
ENSMUSG00000078786	BC024978	205.755	261.565	-0.344702	0.0562432	0.856094
ENSMUSG00000020155	Kcnmb1	2.42986	0.271668	3.0856	0.0562593	1
ENSMUSG00000021281	Tnfaip2	973.776	770.319	0.338672	0.0563189	0.856454
ENSMUSG00000004945	Tmem242	604.075	516.645	0.224615	0.0563942	0.856807
ENSMUSG00000042328	Hps4	275.642	333.224	-0.271119	0.0565712	0.858702
ENSMUSG00000028719	Cmpk1	2059.09	1866.05	0.142339	0.0566615	0.859279
ENSMUSG00000015357	Clpx	8290.81	7567.37	0.131782	0.0568414	0.861213
ENSMUSG00000054702	Ap1s3	17.0306	9.27763	0.865452	0.0569079	0.861426
ENSMUSG00000046572	Zfp518b	52.4117	36.0288	0.549178	0.05704	0.862631
ENSMUSG00000042507	Elmsan1	420.974	347.547	0.277074	0.0571244	0.863114
ENSMUSG00000034640	Tiparp	161.014	121.053	0.407529	0.0572053	0.863543
ENSMUSG00000035697	Arhgap45	287.227	343.906	-0.25818	0.0572904	0.864034
ENSMUSG00000090946	Ccdc71l	248.639	195.143	0.35094	0.0573742	0.864504
ENSMUSG00000005968	Tuft1	76.1394	106.86	-0.487117	0.0574784	0.865282
ENSMUSG00000026077	Npas2	302.008	218.98	0.463964	0.0576029	0.86565
ENSMUSG00000039530	Tusc3	232.108	187.282	0.310007	0.0576082	0.86565
ENSMUSG00000102593	Gm38384	1.43635	5.57872	-1.90884	0.0577771	1
ENSMUSG00000071054	Safb	1202.78	1332.41	-0.148723	0.0578664	0.865748
ENSMUSG00000008167	Fbxw9	747.538	635.385	0.235263	0.0579556	0.865748
ENSMUSG00000078784	1810022K09Rik	225.209	186.406	0.274542	0.0579576	0.865748
ENSMUSG00000043418	Lrit2	156.105	192.414	-0.304275	0.0579703	0.865748
ENSMUSG00000068686	Cd59b	113.36	84.2928	0.432401	0.0579805	0.865748
ENSMUSG00000078894	2210418O10Rik	35.9733	20.3302	0.80729	0.058009	0.865748
ENSMUSG00000038141	Tmem181a	136.27	172.47	-0.337049	0.0580123	0.865748
ENSMUSG00000018451	6330403K07Rik	0.26046	3.1282	-3.31232	0.0580338	1
ENSMUSG00000013418	B4galnt2	6.69033	17.1687	-1.3853	0.0581336	0.865748
ENSMUSG00000022546	Gpt	7039.95	5974.61	0.236699	0.0581843	0.865748
ENSMUSG00000035186	Ubd	35.1605	11.3257	1.6352	0.0582004	0.865748
ENSMUSG00000097571	Jpx	52.4476	70.4445	-0.422284	0.0582833	0.865748
ENSMUSG00000027560	Dok5	0.288405	3.26663	-3.38116	0.0583569	1
ENSMUSG00000059022	Kcp	205.219	268.519	-0.387371	0.0583593	0.865748
ENSMUSG00000056267	Cep70	88.3148	67.9913	0.375685	0.0583759	0.865748
ENSMUSG00000051185	Fam174a	315.003	264.892	0.250257	0.0583823	0.865748
ENSMUSG00000024736	Tmem132a	35.9718	51.408	-0.51472	0.0584047	0.865748
ENSMUSG00000114859	Gm47735	1.9839	0	3.50641	0.0584871	1
ENSMUSG00000049728	Zfp668	66.2015	94.1102	-0.50449	0.0585456	0.866493
ENSMUSG00000106106	CT010467.1	49879.3	31798.4	0.649474	0.0585757	0.866493
ENSMUSG00000036550	Cnot1	3049.28	3346.92	-0.134412	0.0586131	0.866493
ENSMUSG00000084479	Gm26424	14.223	25.4197	-0.836113	0.0587766	0.866722
ENSMUSG00000014498	Ankrd52	808.678	935.569	-0.210202	0.058818	0.866722
ENSMUSG00000084899	Gm15344	42.1742	64.8096	-0.620289	0.0589701	0.866722
ENSMUSG00000049791	Fzd4	807.308	678.321	0.250672	0.0592418	0.866722
ENSMUSG00000033020	Polr2f	363.372	310.412	0.227758	0.0592437	0.866722
ENSMUSG00000022809	Nr1i2	1440.63	1668.86	-0.212825	0.0593211	0.866722
ENSMUSG00000033805	Ephx4	0.757875	4.80125	-2.66831	0.0595055	1
ENSMUSG00000108842	Gm45001	16.8171	27.0006	-0.686839	0.0595763	0.866722
ENSMUSG00000040181	Fmo1	4329.27	3780.66	0.195696	0.0595872	0.866722
ENSMUSG00000024600	Slc27a6	2.53588	6.95293	-1.44107	0.0596096	1
ENSMUSG00000041361	Myzap	42.7292	28.7864	0.562789	0.0596773	0.866722
ENSMUSG00000003282	Plag1	2.689	7.42126	-1.422	0.0597678	0.866722
ENSMUSG00000034456	Uroc1	12508.5	11164.7	0.163963	0.0598124	0.866722
ENSMUSG00000078949	R3hdml	75.9296	43.4252	0.805303	0.0598353	0.866722
ENSMUSG00000079620	Muc4	3.00347	24.3895	-3.03305	0.0598366	0.866722
ENSMUSG00000108297	Gm44167	4.42075	0.911155	2.23924	0.0598675	1
ENSMUSG00000015599	Ttbk1	61.2286	45.7621	0.427735	0.0599379	0.866722
ENSMUSG00000030148	Clec4a2	23.0809	12.0457	0.917463	0.0599533	0.866722
ENSMUSG00000030225	Dera	1474.09	1307.31	0.173666	0.0599636	0.866722
ENSMUSG00000107002	0610012G03Rik	820.065	704.512	0.219739	0.0599703	0.866722
ENSMUSG00000020170	Frs2	477.424	561.102	-0.233063	0.0599942	0.866722
ENSMUSG00000053054	Adh6a	1.43503	9.7078	-2.71688	0.0599964	0.866722
ENSMUSG00000033191	Tie1	312.458	376.25	-0.26956	0.0600103	0.866722
ENSMUSG00000024993	Fam45a	482.038	426.29	0.176583	0.0600156	0.866722
ENSMUSG00000007655	Cav1	245.83	162.047	0.599287	0.0600181	0.866722
ENSMUSG00000026082	Rev1	159.773	195.952	-0.290816	0.0600319	0.866722
ENSMUSG00000099343	Gm28836	55.4922	80.0413	-0.526795	0.060048	0.866722
ENSMUSG00000081895	Rpl17-ps10	1676.99	1380.37	0.279641	0.0600791	0.866722
ENSMUSG00000026070	Il18r1	23.6706	13.2871	0.814901	0.0600998	0.866722
ENSMUSG00000025037	Maoa	289.065	246.348	0.228113	0.0601121	0.866722
ENSMUSG00000040407	Akap9	1162.4	1314.6	-0.177446	0.0601507	0.866722
ENSMUSG00000023968	Crip3	15.0113	25.6201	-0.760431	0.0601575	0.866722
ENSMUSG00000095130	Ighv1-39	1.43939	7.64423	-2.47485	0.0602062	1
ENSMUSG00000087669	Gm11724	6.34036	1.82231	1.77422	0.0602537	1
ENSMUSG00000022772	Senp5	666.909	774.649	-0.216224	0.0602642	0.867392
ENSMUSG00000046491	C1qtnf2	13.3267	22.3177	-0.74265	0.0603096	0.867392
ENSMUSG00000025229	Pitx3	491.384	697.87	-0.504892	0.0604955	0.868588
ENSMUSG00000063524	Eno1	13097.7	11111.6	0.237344	0.0605221	0.868588
ENSMUSG00000039117	Taf4	345.348	410.409	-0.247907	0.060585	0.868588
ENSMUSG00000022437	Samm50	1690.8	1478.43	0.194199	0.0606084	0.868588
ENSMUSG00000099404	Gm28172	14.484	6.36286	1.16806	0.0606818	0.868588
ENSMUSG00000025880	Smad7	386.031	283.748	0.445379	0.0607097	0.868588
ENSMUSG00000115186	Gm49417	46.9555	65.2147	-0.466224	0.0607714	0.868713
ENSMUSG00000107411	Gm19040	4.95951	1.10864	2.11999	0.0608105	1
ENSMUSG00000026856	Dolpp1	446.681	390.142	0.197751	0.0608707	0.869077
ENSMUSG00000029530	Ccr9	10.4191	18.4247	-0.811265	0.0609102	0.869077
ENSMUSG00000039197	Adk	13777.7	12674.6	0.12046	0.0609554	0.869077
ENSMUSG00000021057	Akap5	44.8347	25.8805	0.781525	0.0611141	0.870102
ENSMUSG00000027397	Slc20a1	479.679	388.157	0.306603	0.0611457	0.870102
ENSMUSG00000046840	Hnf4aos	214.788	164.827	0.380868	0.0612162	0.870102
ENSMUSG00000115946	Mirt2	14.8097	7.16412	1.07814	0.0612544	0.870102
ENSMUSG00000078763	Slfn1	3.96771	9.86078	-1.3171	0.061338	0.870102
ENSMUSG00000031016	Wee1	73.6514	54.7509	0.430978	0.0613449	0.870102
ENSMUSG00000048109	Rbm15	377.121	432.719	-0.199094	0.0615002	0.871553
ENSMUSG00000115767	Gm10366	1.33204	4.73974	-1.86399	0.0615739	1
ENSMUSG00000098014	Gm26967	50.8606	75.1947	-0.560127	0.0616609	0.873046
ENSMUSG00000031549	Ido2	2319.09	1977.37	0.23047	0.0618514	0.873046
ENSMUSG00000027679	Dnajc19	751.556	653.247	0.20224	0.0618717	0.873046
ENSMUSG00000057637	Prdm2	737.789	920.248	-0.318891	0.0618775	0.873046
ENSMUSG00000035852	Misp	7.45009	16.9541	-1.17862	0.0619154	0.873046
ENSMUSG00000086628	Gm16157	193.197	150.947	0.352651	0.0619242	0.873046
ENSMUSG00000048347	Pcdhb18	1.27748	5.38532	-2.08569	0.0620315	1
ENSMUSG00000040127	Sdr9c7	1723.47	2042.82	-0.245175	0.0620733	0.873977
ENSMUSG00000096452	Ighv1-77	0	2.5807	-3.74458	0.0620746	1
ENSMUSG00000017764	Zswim1	91.3066	69.5259	0.384982	0.0621496	0.873977
ENSMUSG00000032280	Tle3	666.016	584.852	0.188289	0.06218	0.873977
ENSMUSG00000018442	Derl2	2647.52	2408.46	0.136992	0.0622256	0.873977
ENSMUSG00000002504	Slc9a3r2	465.824	529.922	-0.187632	0.0622794	0.873977
ENSMUSG00000020651	Slc26a4	42.123	29.1781	0.534474	0.0623143	0.873977
ENSMUSG00000028920	Fbxo42	325.097	387.728	-0.255633	0.0623624	0.873977
ENSMUSG00000026484	Rnf2	305.816	366.494	-0.261688	0.0624524	0.874494
ENSMUSG00000057230	Aak1	553.087	645.145	-0.223487	0.0625476	0.875081
ENSMUSG00000030545	Pex11a	2667.44	2201.4	0.277665	0.0626332	0.875143
ENSMUSG00000039887	Alg14	336.894	290.746	0.214391	0.0626824	0.875143
ENSMUSG00000030811	Fbxl19	178.894	210.756	-0.240186	0.0627845	0.875143
ENSMUSG00000051379	Flrt3	5.61479	17.4892	-1.66137	0.0628068	0.875143
ENSMUSG00000108080	Gm10209	4.38705	0.897947	2.24255	0.0628658	1
ENSMUSG00000018924	Alox15	5.71974	20.2396	-1.80953	0.0629051	0.875143
ENSMUSG00000086539	Gm16759	0.288405	2.67909	-3.10893	0.0631827	1
ENSMUSG00000046056	Sbsn	23.5073	9.28644	1.36341	0.0632932	0.875143
ENSMUSG00000085028	Slc2a4rg-ps	128.977	177.609	-0.461155	0.0633482	0.875143
ENSMUSG00000018707	Dync1h1	3924.58	4620.45	-0.235527	0.0633559	0.875143
ENSMUSG00000025868	Higd2a	946.109	853.152	0.149065	0.0633891	0.875143
ENSMUSG00000086606	Gm13205	0.497414	3.16195	-2.62406	0.0633998	1
ENSMUSG00000039795	Zfand1	376.157	314.07	0.258542	0.0634052	0.875143
ENSMUSG00000055013	Agap1	218.867	263.772	-0.270949	0.0636596	0.875143
ENSMUSG00000093772	4931403E22Rik	16.4008	26.1499	-0.669981	0.0636968	0.875143
ENSMUSG00000005672	Kit	146.259	197.09	-0.431956	0.0638012	0.875143
ENSMUSG00000020738	Sumo2	104.927	56.5357	0.897495	0.0638688	0.875143
ENSMUSG00000093176	Mir5119	3.20984	0.424123	2.76237	0.0638758	1
ENSMUSG00000003809	Gcdh	13306.9	11772.3	0.176861	0.0638845	0.875143
ENSMUSG00000015806	Qdpr	7761.04	6879.33	0.173876	0.0639151	0.875143
ENSMUSG00000026773	Pfkfb3	181.748	267.228	-0.559298	0.0639337	0.875143
ENSMUSG00000097183	Gm17501	2.43118	7.23506	-1.52796	0.0639448	1
ENSMUSG00000096974	Gm26881	6.29591	2.14754	1.54756	0.063965	1
ENSMUSG00000037638	Zbtb42	103.153	136.711	-0.404235	0.063982	0.875143
ENSMUSG00000031004	Mki67	52.2686	81.3258	-0.637089	0.0640468	0.875143
ENSMUSG00000116165	Pdxp	9.42238	3.92065	1.28034	0.0640733	0.875143
ENSMUSG00000097743	Gm16973	41.6419	61.3434	-0.563977	0.0640883	0.875143
ENSMUSG00000013419	Zfp651	35.442	59.7299	-0.756521	0.0641054	0.875143
ENSMUSG00000052934	Fbxo31	949.826	1078.13	-0.183561	0.0641158	0.875143
ENSMUSG00000034427	Myo15b	28.7185	53.9595	-0.914981	0.0641418	0.875143
ENSMUSG00000035285	Nat14	7.11116	15.2546	-1.0802	0.0641565	0.875143
ENSMUSG00000039519	Cyp7b1	2877.36	4582.75	-0.671361	0.0641975	0.875143
ENSMUSG00000062619	2310039H08Rik	663.211	587.008	0.177749	0.0643368	0.875143
ENSMUSG00000004902	Slc25a18	5.7241	13.5189	-1.23966	0.0643461	0.875143
ENSMUSG00000094257	Ap3s1-ps2	3.84838	12.8635	-1.74663	0.064388	0.875143
ENSMUSG00000114148	Gm47701	1.25397	4.7197	-1.87185	0.0644187	1
ENSMUSG00000025078	Nhlrc2	413.626	482.863	-0.225778	0.064559	0.875143
ENSMUSG00000050511	Oprd1	0	2.53864	-3.73965	0.0645968	1
ENSMUSG00000028270	Gbp2	174.243	104.333	0.737323	0.0646041	0.875143
ENSMUSG00000039428	Tmem135	2598.83	2215.33	0.230638	0.0646984	0.875143
ENSMUSG00000054435	Gimap4	202.536	248.144	-0.290595	0.0647299	0.875143
ENSMUSG00000087611	4930458D05Rik	7.81081	2.86804	1.38581	0.0647572	0.875143
ENSMUSG00000048482	Bdnf	48.8805	34.348	0.510122	0.0648167	0.875143
ENSMUSG00000028657	Ppt1	583.635	494.888	0.237346	0.0648735	0.875143
ENSMUSG00000022091	Sorbs3	543.166	650.948	-0.261189	0.0649365	0.875143
ENSMUSG00000085154	C130046K22Rik	8.72889	15.6625	-0.84341	0.0649607	0.875143
ENSMUSG00000078794	Dact3	11.1553	19.6925	-0.812998	0.0650343	0.875143
ENSMUSG00000022995	Enah	15.0206	28.3479	-0.905571	0.0650588	0.875143
ENSMUSG00000065979	Cpped1	1779.33	1608.61	0.146399	0.0650731	0.875143
ENSMUSG00000058486	Wdr91	755.71	869.925	-0.202069	0.0651816	0.875143
ENSMUSG00000038990	Cables2	704.314	820.468	-0.219717	0.0651833	0.875143
ENSMUSG00000022126	Acod1	13.39	5.04859	1.38182	0.0652303	0.875143
ENSMUSG00000045827	Serpinb9	217.66	174.763	0.312963	0.0652395	0.875143
ENSMUSG00000020160	Meis1	37.7989	52.3586	-0.477585	0.0653456	0.875143
ENSMUSG00000057465	Saa2	434.988	149.927	1.53669	0.0653576	0.875143
ENSMUSG00000022905	Kpna1	1238.98	1398.31	-0.17449	0.0653704	0.875143
ENSMUSG00000056962	Jmjd6	333.006	391.207	-0.232032	0.0653746	0.875143
ENSMUSG00000025525	Apool	370.925	317.574	0.226624	0.0653806	0.875143
ENSMUSG00000112150	9530018F02Rik	6.52314	2.13626	1.60574	0.0654463	1
ENSMUSG00000091160	Gm17133	7.84025	15.8388	-0.983778	0.0655221	0.875143
ENSMUSG00000047501	Cldn4	7.00421	2.67767	1.41791	0.0656111	1
ENSMUSG00000093886	Gm23158	2.37568	0.20876	3.02594	0.065668	1
ENSMUSG00000067869	Tcea1-ps1	98.5081	72.6247	0.427883	0.0657449	0.875143
ENSMUSG00000025981	Coq10b	274.954	336.969	-0.29367	0.0657638	0.875143
ENSMUSG00000024426	Atat1	447.645	540.466	-0.267762	0.0657855	0.875143
ENSMUSG00000090194	Gm16161	5.32647	11.7505	-1.13707	0.0658586	0.875143
ENSMUSG00000023971	Rrp36	400.287	338.037	0.244405	0.0658613	0.875143
ENSMUSG00000077382	n-R5s200	0.288405	2.58294	-3.04206	0.065885	1
ENSMUSG00000021750	Fam107a	5.61611	1.54597	1.79078	0.0659075	1
ENSMUSG00000090925	1810064F22Rik	98.9643	132.984	-0.428951	0.0659724	0.875143
ENSMUSG00000043090	Zfp866	265.553	313.799	-0.237335	0.0660187	0.875143
ENSMUSG00000090553	Snrpe	188.9	119.245	0.662557	0.0660263	0.875143
ENSMUSG00000053925	Gm9929	26.1583	15.5829	0.74554	0.0660342	0.875143
ENSMUSG00000027999	Pla2g12a	279.749	359.067	-0.361244	0.0660366	0.875143
ENSMUSG00000038738	Shank1	5.85362	14.1224	-1.27376	0.0660436	0.875143
ENSMUSG00000018334	Ksr1	74.4708	104.623	-0.49051	0.0660997	0.875143
ENSMUSG00000091813	Ces2h	16.5628	8.6868	0.937237	0.0661007	0.875143
ENSMUSG00000027901	Dennd2d	287.119	248.094	0.210763	0.0661469	0.875143
ENSMUSG00000037536	Fbxo34	398.691	461.209	-0.212273	0.0662273	0.875143
ENSMUSG00000067225	Cyp2c54	6019.51	7117.45	-0.241664	0.0662443	0.875143
ENSMUSG00000040828	Catsperd	22.4206	13.387	0.736851	0.0662751	0.875143
ENSMUSG00000067924	Rtl8b	54.1458	35.6451	0.592515	0.0663245	0.875143
ENSMUSG00000018830	Myh11	109.172	149.668	-0.457408	0.0663438	0.875143
ENSMUSG00000040865	Ino80d	577.164	681.641	-0.240308	0.0663629	0.875143
ENSMUSG00000028273	Pdlim5	1382.89	1522.59	-0.140275	0.0664178	0.875143
ENSMUSG00000040263	Klhdc4	325.777	265.707	0.294296	0.0664382	0.875143
ENSMUSG00000002797	Ggct	159.659	123.286	0.376263	0.0665909	0.875698
ENSMUSG00000094626	Tmem121b	2.32376	0.266993	3.00227	0.0666531	1
ENSMUSG00000019558	Slc6a8	135.205	185.06	-0.455536	0.066761	0.875698
ENSMUSG00000033488	Cryzl2	566.654	448.535	0.337765	0.0667709	0.875698
ENSMUSG00000024400	Wdr33	709.936	788.024	-0.151448	0.0669243	0.875698
ENSMUSG00000114761	Gm47242	0	2.44635	-3.67593	0.0669409	1
ENSMUSG00000028410	Dnaja1	4026.94	4648.57	-0.207163	0.0670055	0.875698
ENSMUSG00000021285	Ppp1r13b	341.64	404.916	-0.243553	0.0670832	0.875698
ENSMUSG00000017188	Coa3	880.173	787.374	0.160532	0.0671769	0.875698
ENSMUSG00000035357	Pdzrn3	151.974	119.753	0.340608	0.0673148	0.875698
ENSMUSG00000026627	Tmem206	43.4727	60.0773	-0.463852	0.0673209	0.875698
ENSMUSG00000087362	Gm13710	8.41301	3.27873	1.35242	0.0673692	0.875698
ENSMUSG00000024826	Dpf2	576.747	646.849	-0.164043	0.0674492	0.875698
ENSMUSG00000034218	Atm	318.674	395.943	-0.313923	0.0674615	0.875698
ENSMUSG00000039070	Cpa4	4.04925	0.271668	3.82386	0.0674742	1
ENSMUSG00000033671	Cep350	978.655	1125.27	-0.201768	0.0676045	0.875698
ENSMUSG00000108772	Gm6063	2.0633	6.21922	-1.5745	0.0676207	1
ENSMUSG00000026248	Mrpl44	506.815	437.78	0.210871	0.0676268	0.875698
ENSMUSG00000047517	Dmbt1	589.589	3087.98	-2.3888	0.0676444	0.875698
ENSMUSG00000009905	Kdsr	591.812	510.051	0.216783	0.0676481	0.875698
ENSMUSG00000048481	Mypop	41.2262	56.1805	-0.456166	0.0677181	0.875698
ENSMUSG00000028309	Rnf20	672.355	749.877	-0.159012	0.0677193	0.875698
ENSMUSG00000059900	Tmem40	2.95267	0.20876	3.37177	0.0677382	1
ENSMUSG00000020553	Pctp	2673.55	2128.31	0.329304	0.0677964	0.875698
ENSMUSG00000034981	Parm1	10.975	20.122	-0.88431	0.0678045	0.875698
ENSMUSG00000000673	Haao	12098.3	10826.2	0.1603	0.0678294	0.875698
ENSMUSG00000031565	Fgfr1	99.2914	130.035	-0.388905	0.0678655	0.875698
ENSMUSG00000026009	Icos	14.6007	25.1482	-0.780121	0.0678859	0.875698
ENSMUSG00000113399	Gm48199	3.00799	8.51839	-1.47945	0.0678991	0.875698
ENSMUSG00000059327	Eda	62.4792	45.0589	0.473886	0.0680819	0.875698
ENSMUSG00000004035	Gstm7	1503.84	1307.14	0.20255	0.0681045	0.875698
ENSMUSG00000041609	Bicdl1	72.415	52.8641	0.459202	0.0681062	0.875698
ENSMUSG00000021918	Nek4	398.798	342.196	0.224602	0.0681122	0.875698
ENSMUSG00000048087	Gm4737	6479.81	5931.46	0.127758	0.0681421	0.875698
ENSMUSG00000065952	C330021F23Rik	87.3794	58.4994	0.578349	0.0681728	0.875698
ENSMUSG00000033444	Specc1l	499.668	560.831	-0.164018	0.0681814	0.875698
ENSMUSG00000068245	Phf11d	51.7001	73.3784	-0.507738	0.0682075	0.875698
ENSMUSG00000072770	Acrbp	48.9796	71.3048	-0.532709	0.0682684	0.875698
ENSMUSG00000086095	Gm15328	3.1865	9.15433	-1.45254	0.0684065	0.875698
ENSMUSG00000104061	Gm37953	2.56071	8.17527	-1.6533	0.0684522	0.875698
ENSMUSG00000071716	Apol7e	10.9021	4.20657	1.35684	0.0685319	0.875698
ENSMUSG00000020715	Ern1	2133.38	2492.22	-0.224638	0.0685696	0.875698
ENSMUSG00000029417	Cxcl9	486.209	188.524	1.36668	0.0685925	0.875698
ENSMUSG00000000340	Dbt	2371.81	2172.79	0.126971	0.0687476	0.875698
ENSMUSG00000088857	Gm24726	2.39919	0	3.76472	0.0687486	1
ENSMUSG00000053390	Zfp952	123.517	101.033	0.288848	0.0687664	0.875698
ENSMUSG00000034285	Nipsnap1	6387.15	5817.47	0.134854	0.0687682	0.875698
ENSMUSG00000033767	Tmem131l	630.989	547.375	0.206321	0.0687899	0.875698
ENSMUSG00000054499	Dedd2	449.757	523.263	-0.218723	0.068824	0.875698
ENSMUSG00000023353	Agap3	671.213	771.296	-0.201	0.0688242	0.875698
ENSMUSG00000047347	Tdg-ps	2.84695	0.271668	3.29334	0.0688669	1
ENSMUSG00000029478	Ncor2	1185.25	1356.59	-0.194091	0.0689252	0.876304
ENSMUSG00000029427	Zcchc8	365.516	420.392	-0.201151	0.0690643	0.877124
ENSMUSG00000053907	Mat2a	1372.7	1646.65	-0.262601	0.0690964	0.877124
ENSMUSG00000016024	Lbp	1950.4	2368.26	-0.280287	0.0691691	0.87737
ENSMUSG00000072845	Tmprss11a	4.80721	0	4.78377	0.0691816	1
ENSMUSG00000050900	Gm7327	8.10279	17.825	-1.13087	0.0693114	0.878497
ENSMUSG00000032872	Cyb5r4	580.116	500.303	0.214161	0.0693728	0.878597
ENSMUSG00000031561	Tenm3	831.654	698.091	0.251551	0.0694431	0.87881
ENSMUSG00000030655	Smg1	1737.61	1988.61	-0.194538	0.0695625	0.87947
ENSMUSG00000075611	Gm11545	0.496094	3.93051	-2.9331	0.0696583	1
ENSMUSG00000093085	Gm24325	0	2.04011	-3.40124	0.069677	1
ENSMUSG00000063232	Serpina11	506.788	629.809	-0.312686	0.0696778	0.87947
ENSMUSG00000054863	Fam19a5	96.2165	72.0283	0.416871	0.0698052	0.87947
ENSMUSG00000077271	Gm22781	0.548866	3.15067	-2.57504	0.0698528	1
ENSMUSG00000111013	Gm32468	152.385	69.442	1.13559	0.0698539	0.87947
ENSMUSG00000027071	P2rx3	28.0005	17.2305	0.682872	0.0698657	0.87947
ENSMUSG00000055932	Fto	818.374	741.113	0.142535	0.0698901	0.87947
ENSMUSG00000026573	Xcl1	4.6226	0.917759	2.29189	0.0699131	1
ENSMUSG00000028484	Psip1	505	580.199	-0.200313	0.0699567	0.87947
ENSMUSG00000044573	Acp1	1263.62	1158.58	0.124845	0.0700779	0.87947
ENSMUSG00000026249	Serpine2	383.086	516.515	-0.429071	0.070098	0.87947
ENSMUSG00000032898	Fbxo21	1949.4	2523.03	-0.372393	0.0701149	0.87947
ENSMUSG00000025140	Pycr1	6.53022	14.9171	-1.19616	0.0701324	0.87947
ENSMUSG00000028532	Cachd1	30.3746	44.4718	-0.552532	0.0701371	0.87947
ENSMUSG00000082419	Gm11425	0.288405	2.39665	-2.92741	0.0701617	1
ENSMUSG00000098923	Tmem185b	224.704	192.849	0.221391	0.0703251	0.880557
ENSMUSG00000117145	AC170998.1	1.51575	5.14139	-1.75435	0.0703836	1
ENSMUSG00000036427	Gpi1	2885.7	2625.22	0.136836	0.0703897	0.880557
ENSMUSG00000048271	Rbm33	1378.24	1712.42	-0.312839	0.0704116	0.880557
ENSMUSG00000079110	Capn3	34.0382	50.4757	-0.585687	0.0704381	0.880557
ENSMUSG00000026011	Ctla4	0.78582	4.68788	-2.58505	0.0705169	1
ENSMUSG00000029054	Gabrd	2.46036	0	3.7966	0.0705266	1
ENSMUSG00000053347	Zfp943	192.115	226.733	-0.242834	0.0706199	0.881982
ENSMUSG00000005148	Klf5	12.5907	26.3748	-1.06904	0.0706594	0.881982
ENSMUSG00000079363	Gbp4	162.154	107.437	0.593412	0.0708118	0.882908
ENSMUSG00000036083	Slc17a3	1454.35	1659.72	-0.189291	0.070841	0.882908
ENSMUSG00000106237	Gm8066	17.2085	27.4568	-0.673901	0.0708993	0.88296
ENSMUSG00000107233	Gm42959	0	2.36565	-3.6338	0.0709251	1
ENSMUSG00000030842	Lamtor1	1075.23	934.432	0.203437	0.0709711	0.88296
ENSMUSG00000069020	Urm1	237.783	200.018	0.249168	0.0710207	0.88296
ENSMUSG00000025795	Rassf3	1702.01	2073.35	-0.285026	0.0711108	0.88296
ENSMUSG00000108659	Gm34121	9.85108	17.6035	-0.848627	0.071152	0.88296
ENSMUSG00000064390	Rnu73b	8.64061	3.44512	1.30964	0.0712163	0.88296
ENSMUSG00000030494	Rhpn2	448.843	360.985	0.31606	0.0712289	0.88296
ENSMUSG00000020863	Luc7l3	990.925	1157.16	-0.223774	0.0712749	0.88296
ENSMUSG00000097000	Gm17435	15.7254	27.2707	-0.795094	0.0713698	0.88347
ENSMUSG00000107102	Gm42726	1.07026	4.81616	-2.21103	0.0713979	1
ENSMUSG00000039450	Dcxr	2056.47	1778.98	0.208922	0.071535	0.884089
ENSMUSG00000005413	Hmox1	461.389	372.242	0.310402	0.0716974	0.884089
ENSMUSG00000029199	Lias	602.345	535.861	0.167809	0.0717892	0.884089
ENSMUSG00000037470	Uggt1	2071.1	2338.42	-0.175156	0.071809	0.884089
ENSMUSG00000105260	Gm40040	56.0256	38.4708	0.545384	0.0718295	0.884089
ENSMUSG00000105006	Gm9484	5.75024	1.9275	1.59865	0.0718493	1
ENSMUSG00000036199	Ndufa13	1460.65	1285.78	0.184286	0.0718509	0.884089
ENSMUSG00000096569	Amy2a2	0.836036	14.8415	-4.08621	0.0718636	0.884089
ENSMUSG00000048473	Sult6b2	0	5.16169	-4.75286	0.0718688	1
ENSMUSG00000097462	9530026P05Rik	15.2574	8.19155	0.892868	0.071929	0.884089
ENSMUSG00000104737	Gm42937	13.2863	6.30166	1.0548	0.0720014	0.884089
ENSMUSG00000026805	Barhl1	25.2817	12.1058	1.0852	0.0720087	0.884089
ENSMUSG00000026864	Hspa5	16096.2	18747.2	-0.22	0.0720494	0.884089
ENSMUSG00000032932	Hspa13	912.805	1020.4	-0.161857	0.0720685	0.884089
ENSMUSG00000006649	Nphs1	0.836036	7.06745	-2.96614	0.0721058	1
ENSMUSG00000051113	Fam71e1	29.2554	19.2261	0.60642	0.0721189	0.884089
ENSMUSG00000044139	Prss53	20.0803	30.5166	-0.59898	0.0722147	0.884603
ENSMUSG00000054855	Rnd1	262.888	314.573	-0.258989	0.0723195	0.885034
ENSMUSG00000035726	Supt16	557.105	635.584	-0.191769	0.0723576	0.885034
ENSMUSG00000086682	Gm16023	33.0266	52.6144	-0.671041	0.0724464	0.885069
ENSMUSG00000025504	Eps8l2	1268.81	1456.73	-0.197846	0.0724766	0.885069
ENSMUSG00000052861	Dnah6	4.44909	0.632883	2.70865	0.0726915	1
ENSMUSG00000033854	Kcnk10	27.5798	17.1626	0.670182	0.0727097	0.885069
ENSMUSG00000044434	Gm9791	128.537	103.617	0.307988	0.0727441	0.885069
ENSMUSG00000094983	Gm23726	6.76849	14.6941	-1.11144	0.0727468	0.885069
ENSMUSG00000042686	Jph1	49.5028	71.9409	-0.550529	0.0727619	0.885069
ENSMUSG00000049410	Zfp683	14.553	7.13638	1.01292	0.0727784	0.885069
ENSMUSG00000027870	Hao2	65.5152	33.1216	0.973371	0.072799	0.885069
ENSMUSG00000002028	Kmt2a	855.647	992.905	-0.213632	0.0728906	0.885069
ENSMUSG00000057132	Rpgrip1	35.5212	24.6888	0.520569	0.0730615	0.885069
ENSMUSG00000067925	Rtl8a	62.3224	42.3329	0.549602	0.0731069	0.885069
ENSMUSG00000079020	Slc45a4	330.352	285.384	0.211079	0.073134	0.885069
ENSMUSG00000089840	Gm4491	0.26046	2.33841	-2.90019	0.0731646	1
ENSMUSG00000054321	Taf4b	37.5843	55.535	-0.566686	0.0732542	0.885069
ENSMUSG00000032565	Nudt16	173.06	142.117	0.285036	0.07328	0.885069
ENSMUSG00000078686	Mup9	33.5014	54.049	-0.68281	0.0733393	0.885069
ENSMUSG00000084828	Gm12367	0.288405	2.76996	-3.14568	0.0733471	1
ENSMUSG00000022181	C6	2719.73	4223.39	-0.634858	0.0733913	0.885069
ENSMUSG00000079037	Prnp	757.202	627.067	0.272708	0.0735166	0.885069
ENSMUSG00000032757	Bet1	1602.73	1393.79	0.202278	0.0735464	0.885069
ENSMUSG00000108954	Gm44901	4.41811	1.12184	1.92395	0.0735858	1
ENSMUSG00000032128	Robo3	2.94946	9.2654	-1.62791	0.0736132	0.885069
ENSMUSG00000024905	Tesmin	21.648	38.3895	-0.835627	0.0736288	0.885069
ENSMUSG00000039738	Slx4	107.426	138.648	-0.364967	0.0736386	0.885069
ENSMUSG00000072572	Slc39a2	28.6982	41.099	-0.510272	0.073649	0.885069
ENSMUSG00000041992	Rapgef5	222.346	261.639	-0.235982	0.0736618	0.885069
ENSMUSG00000024875	Yif1a	989.698	866.204	0.193023	0.073723	0.885069
ENSMUSG00000042744	Hectd4	1164.59	1361.25	-0.224727	0.0737424	0.885069
ENSMUSG00000103570	C630004M23Rik	0	2.39228	-3.66543	0.073795	1
ENSMUSG00000029864	Gstk1	2633.85	2308.77	0.190474	0.0738102	0.885069
ENSMUSG00000032388	Spg21	575.41	506.529	0.183461	0.073825	0.885069
ENSMUSG00000029710	Ephb4	551.551	647.753	-0.232703	0.0738679	0.885069
ENSMUSG00000043458	Pcdhb12	4.38309	0.964714	2.19544	0.0739679	1
ENSMUSG00000032352	Lrrc1	11.2626	19.8468	-0.818188	0.0739708	0.885656
ENSMUSG00000003355	Fkbp11	86.9692	116.304	-0.424178	0.0741334	0.886061
ENSMUSG00000102353	Gm38345	94.2088	71.1602	0.39398	0.074163	0.886061
ENSMUSG00000041132	N4bp2l1	941.068	1150.04	-0.289329	0.07418	0.886061
ENSMUSG00000021500	Ddx46	1072.43	1186.71	-0.145079	0.0743267	0.886061
ENSMUSG00000088151	Gm26347	0.287085	2.29806	-2.88145	0.07438	1
ENSMUSG00000094870	Zfp131	266.536	329.495	-0.306147	0.0743875	0.886061
ENSMUSG00000045160	Bola3	823.701	687.79	0.260587	0.0743951	0.886061
ENSMUSG00000031028	Tub	0	2.46809	-3.68814	0.0744534	1
ENSMUSG00000038180	Spag4	37.6014	24.8398	0.591114	0.0745004	0.886061
ENSMUSG00000105860	Gm42578	0	1.86734	-3.29666	0.0745224	1
ENSMUSG00000052713	Zfp608	75.1843	57.0413	0.395398	0.074561	0.886061
ENSMUSG00000040997	Abhd4	1043.94	929.113	0.167375	0.0745781	0.886061
ENSMUSG00000109674	Gm45470	81.9044	132.032	-0.691268	0.0745893	0.886061
ENSMUSG00000032594	Ip6k1	1172.77	1313.62	-0.163372	0.0746899	0.886061
ENSMUSG00000026858	Miga2	1954.73	1582.51	0.305326	0.0747082	0.886061
ENSMUSG00000094683	Ap3m1-ps	10.4745	5.1103	1.02254	0.0747537	0.886061
ENSMUSG00000071650	Ganab	4979.1	5373.49	-0.109555	0.0747897	0.886061
ENSMUSG00000045349	Sh2d5	5.8136	16.042	-1.47241	0.0748131	0.886061
ENSMUSG00000038543	BC028528	12.4863	6.33051	0.991589	0.074907	0.886535
ENSMUSG00000057342	Sphk2	1509.38	1328.01	0.185829	0.0750078	0.886826
ENSMUSG00000031299	Pdha1	2511.11	2223.14	0.175777	0.0750396	0.886826
ENSMUSG00000039620	Trmt9b	292.001	251.651	0.21669	0.0752752	0.888972
ENSMUSG00000111417	Gm47430	5.82644	1.7594	1.65898	0.0753733	1
ENSMUSG00000088464	Mir1970	2.24739	0	3.65989	0.0753736	1
ENSMUSG00000059981	Taok2	1171.05	1334.49	-0.187958	0.0754249	0.889032
ENSMUSG00000040660	Cyp2b9	1358.03	479.378	1.50199	0.0754518	0.889032
ENSMUSG00000020288	Ahsa2	344.791	415.883	-0.270772	0.0754554	0.889032
ENSMUSG00000069302	Hist1h2ah	2.79634	0.424123	2.57687	0.075491	1
ENSMUSG00000040701	Ap1g2	197.791	239.028	-0.272034	0.0754966	0.889032
ENSMUSG00000035506	Slc12a8	7.23484	13.793	-0.947273	0.0756816	0.890573
ENSMUSG00000066026	Dhrs3	4487.37	4035.32	0.153632	0.0757712	0.890989
ENSMUSG00000116041	Gm20369	4.0507	0.626279	2.57837	0.0758666	1
ENSMUSG00000022094	Slc39a14	3797.41	4341.34	-0.193077	0.0759477	0.892184
ENSMUSG00000041548	Hspb8	3100.28	2687.19	0.206492	0.0760056	0.892184
ENSMUSG00000024887	Asah2	523.303	460.9	0.186348	0.0760421	0.892184
ENSMUSG00000101122	Gm17971	31.9964	16.4473	0.968483	0.076112	0.892184
ENSMUSG00000026867	Gapvd1	1194.34	1307.09	-0.13026	0.0761442	0.892184
ENSMUSG00000028677	Rnf220	457.326	513.625	-0.169434	0.0762008	0.892212
ENSMUSG00000027709	Mccc1	1410.21	1223.67	0.205639	0.0763917	0.893216
ENSMUSG00000067656	Slc22a27	126.967	73.216	0.788561	0.0764275	0.893216
ENSMUSG00000030605	Mfge8	240.592	280.985	-0.222712	0.076467	0.893216
ENSMUSG00000028973	Abcb8	812.002	692.802	0.230372	0.0765195	0.893216
ENSMUSG00000028455	Stoml2	1078.56	957.951	0.17102	0.0765582	0.893216
ENSMUSG00000056752	Dnah9	3.68818	0.69772	2.37483	0.0766074	1
ENSMUSG00000111334	AC162938.1	20.6037	12.3912	0.729929	0.0766726	0.893915
ENSMUSG00000097519	4930558J18Rik	0.418018	3.75723	-2.9375	0.0766931	1
ENSMUSG00000116380	Gm39556	0.993508	4.67632	-2.22942	0.0768037	1
ENSMUSG00000042248	Cyp2c37	7301.25	8831.94	-0.274668	0.076823	0.895034
ENSMUSG00000094439	Gm21969	6.73487	2.62796	1.37627	0.0768704	1
ENSMUSG00000040663	Clcf1	28.7564	42.4002	-0.556039	0.0769587	0.895981
ENSMUSG00000101410	Gm28581	2.21945	0	3.64437	0.0769866	1
ENSMUSG00000098235	Gm7497	1.22734	4.42772	-1.81838	0.0771036	1
ENSMUSG00000020385	Clk4	682.132	783.564	-0.19974	0.0771707	0.897336
ENSMUSG00000093483	AA465934	4.78148	1.44982	1.72325	0.077288	1
ENSMUSG00000028863	Meaf6	173.664	208.041	-0.261217	0.0773029	0.897336
ENSMUSG00000009281	Rarres2	5245.16	4521.94	0.214038	0.0773041	0.897336
ENSMUSG00000031166	Wdr13	791.944	891.143	-0.169297	0.0773212	0.897336
ENSMUSG00000044881	Coa4	100.5	78.3696	0.357719	0.0774077	0.897336
ENSMUSG00000028637	Ccdc30	101.181	79.7772	0.338836	0.0774445	0.897336
ENSMUSG00000071724	Smpd5	8.46438	3.10321	1.39384	0.0774573	0.897336
ENSMUSG00000016528	Mapkapk2	1861.16	2068.65	-0.152851	0.0775431	0.897698
ENSMUSG00000028803	Nipal3	281.922	233.734	0.269442	0.0776195	0.89795
ENSMUSG00000087291	Gm11946	2.24607	0	3.65948	0.0776736	1
ENSMUSG00000020003	Pex7	1778.17	1616.72	0.136967	0.077726	0.898161
ENSMUSG00000025937	Lactb2	8699.87	7752.73	0.166469	0.0777696	0.898161
ENSMUSG00000026072	Il1r1	475.152	603.619	-0.345688	0.0778016	0.898161
ENSMUSG00000083304	Mup-ps15	4.64223	11.8163	-1.34956	0.0779336	0.898632
ENSMUSG00000061143	Maml3	65.1419	89.9758	-0.465545	0.0779655	0.898632
ENSMUSG00000086930	Frs3os	2.69071	6.93697	-1.39802	0.0779982	1
ENSMUSG00000060029	4930473A02Rik	8.64514	3.61078	1.2405	0.0780064	0.898632
ENSMUSG00000110634	Gm45895	0.288405	2.30467	-2.88433	0.0780659	1
ENSMUSG00000029428	Stx2	547.335	461.608	0.248138	0.0781644	0.899822
ENSMUSG00000029275	Gfi1	1.90762	6.05031	-1.60434	0.0782167	1
ENSMUSG00000022416	Cacna1i	5.82823	12.0548	-1.06203	0.0784873	0.901823
ENSMUSG00000038312	Edem2	1065.1	1187.18	-0.155738	0.078502	0.901823
ENSMUSG00000079293	Clec7a	103.656	72.0469	0.520302	0.0787642	0.901823
ENSMUSG00000060224	Pyroxd2	675.886	599.055	0.17532	0.0788041	0.901823
ENSMUSG00000051391	Ywhag	2793.14	2527.7	0.144393	0.0788297	0.901823
ENSMUSG00000106990	Gm42547	52.2683	70.6327	-0.426336	0.0788424	0.901823
ENSMUSG00000083396	Gm15542	139.792	174.44	-0.323622	0.0788525	0.901823
ENSMUSG00000038301	Snx10	415.366	317.815	0.385052	0.0788631	0.901823
ENSMUSG00000110185	Igip	169.437	199.695	-0.238296	0.0788658	0.901823
ENSMUSG00000035769	Xylb	3581.18	3948.58	-0.140605	0.0788869	0.901823
ENSMUSG00000051147	Nat2	293.978	248.377	0.244206	0.0790202	0.902719
ENSMUSG00000015656	Hspa8	12926.2	16134.6	-0.319913	0.0791644	0.902771
ENSMUSG00000061099	Gapdhs	74.533	93.3499	-0.320834	0.079218	0.902771
ENSMUSG00000033792	Atp7a	112.485	141.548	-0.33982	0.0792716	0.902771
ENSMUSG00000025950	Idh1	10783.2	9590.89	0.169113	0.0792768	0.902771
ENSMUSG00000027399	Il1a	46.4216	65.1623	-0.483212	0.0792993	0.902771
ENSMUSG00000082779	Gm13162	2.5608	0.20876	3.16602	0.0793394	1
ENSMUSG00000082264	Gm12799	0.46947	2.94466	-2.51803	0.0793497	1
ENSMUSG00000040751	Lat2	8.93486	17.217	-0.943994	0.0794894	0.903184
ENSMUSG00000050954	Zfp169	84.1541	106.872	-0.341423	0.0794901	0.903184
ENSMUSG00000082711	Gm12987	0	2.23322	-3.56202	0.0795511	1
ENSMUSG00000089337	Gm24346	1.35867	4.81149	-1.88168	0.0796145	1
ENSMUSG00000003435	Supt5	1325.84	1479.95	-0.158159	0.0797817	0.903184
ENSMUSG00000025133	Ints4	550.542	487.665	0.174287	0.0798337	0.903184
ENSMUSG00000060613	Cyp2c70	7632.34	8843.69	-0.212385	0.0798542	0.903184
ENSMUSG00000044103	Il1f9	5.1451	1.16687	2.152	0.0798695	1
ENSMUSG00000104546	Gm43858	28.0429	41.0578	-0.536143	0.0799412	0.903184
ENSMUSG00000021748	Pdhb	2723.8	2448.42	0.153991	0.0799428	0.903184
ENSMUSG00000089756	Zfp966	3.45008	11.4727	-1.6987	0.0799515	0.903184
ENSMUSG00000078695	Cisd3	690.418	574.077	0.266735	0.0800474	0.903184
ENSMUSG00000049723	Mmp12	20.185	7.62625	1.40101	0.080142	0.903184
ENSMUSG00000024661	Fth1	31538.3	28427.3	0.149822	0.0802282	0.903184
ENSMUSG00000094076	Gm4767	2.5035	0.266993	3.11789	0.0802965	1
ENSMUSG00000004798	Ulk2	2000.58	2236.32	-0.159755	0.0803567	0.903184
ENSMUSG00000048486	Fitm2	1509.69	1342.25	0.170856	0.0803955	0.903184
ENSMUSG00000020994	Pnn	779.643	899.541	-0.204871	0.0804356	0.903184
ENSMUSG00000047507	Baiap3	14.6741	7.076	1.05466	0.0804472	0.903184
ENSMUSG00000115100	Gm34934	167.25	135.687	0.297775	0.0804545	0.903184
ENSMUSG00000034345	Gtf2h5	597.225	503.993	0.245495	0.080472	0.903184
ENSMUSG00000048550	Thnsl1	89.3094	70.1129	0.343649	0.0804915	0.903184
ENSMUSG00000105434	Gm43359	4.67857	10.6999	-1.20675	0.0805305	0.903184
ENSMUSG00000021905	Dph3	320.838	280.589	0.193593	0.0805926	0.903184
ENSMUSG00000040938	Slc16a11	355.144	293.834	0.271568	0.0806098	0.903184
ENSMUSG00000053470	Kdm3a	388.01	477.84	-0.300301	0.0806152	0.903184
ENSMUSG00000066406	Akap13	1604.12	1874.76	-0.225106	0.0806298	0.903184
ENSMUSG00000079507	H2-Q1	397.999	235.643	0.755338	0.0806724	0.903184
ENSMUSG00000035429	Ptprh	0.99039	7.52096	-2.89985	0.0807513	1
ENSMUSG00000078922	Tgtp1	132.309	43.945	1.59108	0.080816	0.903184
ENSMUSG00000040940	Arhgef1	1220.09	1333.54	-0.127088	0.0808444	0.903184
ENSMUSG00000072999	Gm15401	42.2077	24.7604	0.768969	0.0809001	0.903184
ENSMUSG00000048617	Rtbdn	5.01152	1.39158	1.85636	0.0809238	1
ENSMUSG00000034127	Tspan8	28.3747	50.3314	-0.841026	0.0809355	0.903184
ENSMUSG00000025869	Nop16	464.754	530.918	-0.19297	0.0809387	0.903184
ENSMUSG00000094088	Ighv1-64	2.66106	8.60111	-1.65247	0.0810034	0.903184
ENSMUSG00000001962	Fam50a	351.549	404.206	-0.203567	0.0811286	0.903184
ENSMUSG00000108825	Gm45838	95.7142	130.987	-0.452725	0.0811384	0.903184
ENSMUSG00000028825	Rhd	0	2.34583	-3.6228	0.0811437	1
ENSMUSG00000076508	Igkv17-127	3.18378	11.2118	-1.79123	0.0812138	0.903184
ENSMUSG00000100017	2410022M11Rik	112.089	84.5378	0.408487	0.0812343	0.903184
ENSMUSG00000095298	Gm12407	0.26046	2.84719	-3.17969	0.0812861	1
ENSMUSG00000028542	Slc6a9	481.821	584.652	-0.280572	0.0813157	0.903184
ENSMUSG00000024391	Apom	2117.09	2500.14	-0.240094	0.081316	0.903184
ENSMUSG00000103032	Gm37121	16.6223	7.65014	1.10703	0.0813684	0.903184
ENSMUSG00000002550	Uck1	1749.8	1358.77	0.365247	0.0814342	0.903304
ENSMUSG00000022673	Mcm4	139.029	107.638	0.369866	0.0815436	0.903361
ENSMUSG00000025188	Hps1	311.482	266.187	0.225799	0.0815492	0.903361
ENSMUSG00000050945	Zfp438	51.2316	35.2858	0.526357	0.0816126	0.903454
ENSMUSG00000040236	Trappc5	570.609	504.939	0.178047	0.0817725	0.904616
ENSMUSG00000031672	Got2	11759.8	10449.7	0.170512	0.0819064	0.905487
ENSMUSG00000049103	Ccr2	52.5468	32.8713	0.677437	0.0820166	0.905629
ENSMUSG00000000581	C1d	774.68	691.637	0.161237	0.0821432	0.905629
ENSMUSG00000019878	Hsf2	550.706	649.624	-0.238747	0.0822751	0.905629
ENSMUSG00000114456	Hist1h2bh	5.0375	1.50145	1.77739	0.0824114	1
ENSMUSG00000011148	Adssl1	629.511	537.426	0.225262	0.0824141	0.905629
ENSMUSG00000104830	5830487J09Rik	5.3024	11.1057	-1.0947	0.0825254	0.905629
ENSMUSG00000040631	Dok4	22.6015	33.8132	-0.583365	0.0825456	0.905629
ENSMUSG00000028992	Nmnat1	338.963	298.44	0.187136	0.0825845	0.905629
ENSMUSG00000006589	Aprt	357.167	409.288	-0.195969	0.0825984	0.905629
ENSMUSG00000022451	Twf1	973.258	883.877	0.13929	0.0826356	0.905629
ENSMUSG00000114439	Gm48395	2.55495	0.266993	3.14253	0.0826768	1
ENSMUSG00000063450	Syne2	1406.69	1677.61	-0.254064	0.0827022	0.905629
ENSMUSG00000072612	Gm10382	83.2259	110.32	-0.411488	0.0827886	0.905629
ENSMUSG00000022452	Smdt1	1203.4	1087.51	0.146105	0.0828093	0.905629
ENSMUSG00000108233	Gm44084	0	2.26675	-3.56076	0.0828266	1
ENSMUSG00000015597	Zfp318	654.841	773.205	-0.23973	0.0828332	0.905629
ENSMUSG00000026489	Coq8a	14431.7	12644.1	0.190762	0.0829547	0.905629
ENSMUSG00000053580	Tanc2	184.658	226.147	-0.28914	0.0829613	0.905629
ENSMUSG00000026327	Serpinb11	4.80721	0.215364	4.06578	0.0830404	1
ENSMUSG00000029151	Slc30a3	6.06651	12.6307	-1.08433	0.0830438	0.905629
ENSMUSG00000030048	Gkn3	0.496094	2.93531	-2.51586	0.0831262	1
ENSMUSG00000090124	Ugt1a7c	18.3165	30.9697	-0.759084	0.0831767	0.905629
ENSMUSG00000023987	Pgc	0	2.3678	-3.65131	0.0832181	1
ENSMUSG00000050947	Amigo1	254.824	333.573	-0.391778	0.0833463	0.905629
ENSMUSG00000027678	Ncoa3	724.847	823.812	-0.183335	0.0833503	0.905629
ENSMUSG00000048232	Fbxo10	22.002	32.4117	-0.555066	0.0833753	0.905629
ENSMUSG00000057835	Zfp119a	55.3225	72.1167	-0.384298	0.0834641	0.905629
ENSMUSG00000027285	Haus2	282.361	244.568	0.207617	0.0834976	0.905629
ENSMUSG00000083903	Gm5405	4.49439	1.24106	1.88248	0.0835032	1
ENSMUSG00000037935	Smarce1	538.887	479.013	0.170836	0.0835398	0.905629
ENSMUSG00000035836	Ugt2b1	10072.7	11923.4	-0.243235	0.0836242	0.905629
ENSMUSG00000048655	Ccdc169	0.57549	3.64787	-2.77135	0.0836999	1
ENSMUSG00000110529	Gm45694	1.3041	4.73098	-1.85249	0.0837358	1
ENSMUSG00000030359	Pzp	98443.8	117212	-0.251754	0.0837419	0.905629
ENSMUSG00000026019	Wdr12	248.069	286.371	-0.207902	0.0837419	0.905629
ENSMUSG00000043487	Acot6	42.1177	27.4296	0.608475	0.0837421	0.905629
ENSMUSG00000079355	Ackr4	53.5353	71.3234	-0.418932	0.0837637	0.905629
ENSMUSG00000025971	Maip1	259.764	217.211	0.260436	0.0838189	0.905629
ENSMUSG00000036655	Colec11	630.089	551.622	0.191574	0.0838277	0.905629
ENSMUSG00000042436	Mfap4	41.8075	25.7915	0.682645	0.0839195	0.905629
ENSMUSG00000042644	Itpr3	86.8562	114.402	-0.398487	0.0839642	0.905629
ENSMUSG00000084243	Gm13784	2.82165	0.482357	2.55908	0.0840877	1
ENSMUSG00000020413	Hus1	199.63	169.641	0.235444	0.0841071	0.905629
ENSMUSG00000105429	Gm43692	5.27019	12.6489	-1.22585	0.0841503	0.905629
ENSMUSG00000061374	Fiz1	348.961	404.322	-0.209978	0.0841507	0.905629
ENSMUSG00000036019	Tmtc2	168.184	141.024	0.250243	0.0841562	0.905629
ENSMUSG00000032018	Sc5d	15282.8	13096.4	0.222757	0.0842325	0.905629
ENSMUSG00000001497	Pax9	13.9501	6.17663	1.22451	0.0843167	0.905629
ENSMUSG00000030086	Chchd6	96.8368	69.6048	0.476823	0.0843227	0.905629
ENSMUSG00000020701	Tmem132e	74.6961	94.9498	-0.33995	0.0843366	0.905629
ENSMUSG00000036110	Slc17a2	3738.24	4879.93	-0.384543	0.0844019	0.905629
ENSMUSG00000020137	Thap2	216.219	259.818	-0.267569	0.0844129	0.905629
ENSMUSG00000053334	Ficd	278.731	231.846	0.264885	0.0844525	0.905629
ENSMUSG00000029394	Cdk2ap1	431.517	512.577	-0.246545	0.0846563	0.905629
ENSMUSG00000038257	Glra3	12.3954	5.9187	1.07161	0.0847376	0.905629
ENSMUSG00000039765	Cc2d2a	113.919	87.635	0.374975	0.0847498	0.905629
ENSMUSG00000034035	Ccdc17	76.3897	58.0647	0.406248	0.0847551	0.905629
ENSMUSG00000075700	Selenot	4140.39	3827.35	0.113253	0.0847754	0.905629
ENSMUSG00000040811	Eml2	279.269	233.913	0.252135	0.0848651	0.905629
ENSMUSG00000019960	Dusp6	1542.37	1013.33	0.605842	0.0849353	0.905629
ENSMUSG00000064360	mt-Nd3	47.9966	77.4601	-0.689828	0.0850315	0.905629
ENSMUSG00000057037	Cfhr1	2827.11	3132.26	-0.148135	0.0850578	0.905629
ENSMUSG00000020402	Vdac1	4090.74	3728.74	0.1336	0.0850694	0.905629
ENSMUSG00000022377	Asap1	549.525	482.385	0.189411	0.0850706	0.905629
ENSMUSG00000073678	Pgap1	519.058	633.979	-0.289581	0.0851386	0.905629
ENSMUSG00000091264	Smim13	586.495	738.501	-0.333709	0.0851768	0.905629
ENSMUSG00000095362	Gm14325	145.101	116.845	0.310341	0.0852762	0.905629
ENSMUSG00000024937	Ehbp1l1	499.917	414.494	0.271759	0.0853059	0.905629
ENSMUSG00000085525	Gm13166	0.26046	3.06479	-3.29979	0.0853567	1
ENSMUSG00000048186	Bend7	195.01	245.437	-0.333046	0.0853677	0.905629
ENSMUSG00000062762	Ei24	4695.25	4347.96	0.11096	0.0853856	0.905629
ENSMUSG00000020190	Mknk2	2498.64	2902.73	-0.216475	0.085477	0.905629
ENSMUSG00000111580	Gm19572	132.011	91.6497	0.529924	0.0854911	0.905629
ENSMUSG00000038775	Vill	18.1057	28.4124	-0.659683	0.0855032	0.905629
ENSMUSG00000038156	Spon1	24.2099	35.2361	-0.538474	0.0855314	0.905629
ENSMUSG00000011752	Pgam1	2876.75	2584.52	0.154975	0.0855567	0.905629
ENSMUSG00000101596	Gm28182	10.7615	3.28259	1.71777	0.0855568	0.905629
ENSMUSG00000037922	Bank1	42.1144	57.4762	-0.437739	0.0856103	0.905629
ENSMUSG00000028467	Gba2	267.161	312.475	-0.224759	0.0857858	0.906023
ENSMUSG00000047888	Tnrc6b	1165.55	1348.65	-0.21042	0.0858636	0.906023
ENSMUSG00000039382	Wdr45	386.153	434.256	-0.168871	0.0859265	0.906023
ENSMUSG00000025204	Ndufb8	1218.61	1102.81	0.145009	0.0859556	0.906023
ENSMUSG00000005483	Dnajb1	469.263	600.447	-0.355687	0.0859982	0.906023
ENSMUSG00000038175	Mylip	242.574	300.11	-0.306754	0.0860205	0.906023
ENSMUSG00000037326	Capn15	460.488	528.05	-0.19503	0.0860624	0.906023
ENSMUSG00000066392	Nrxn3	3.68515	0.962785	1.9676	0.0861411	1
ENSMUSG00000024158	Hagh	4910.68	5394.3	-0.135415	0.0861643	0.906023
ENSMUSG00000068299	Nat8f4	187.17	151.043	0.310338	0.0863466	0.906023
ENSMUSG00000105957	Gm43254	24.647	15.0061	0.701433	0.0863732	0.906023
ENSMUSG00000101609	Kcnq1ot1	115.441	83.8111	0.458792	0.0863924	0.906023
ENSMUSG00000042010	Acacb	4900.36	3192.45	0.618264	0.0864126	0.906023
ENSMUSG00000090235	Gm16244	0.547545	2.89303	-2.45304	0.0864731	1
ENSMUSG00000081010	Gm13880	44.7381	61.2545	-0.451282	0.0864739	0.906023
ENSMUSG00000094091	Gm21885	28.9172	19.3266	0.578101	0.0864856	0.906023
ENSMUSG00000041673	Lrrc18	3.36607	8.09206	-1.2799	0.0864879	0.906023
ENSMUSG00000094948	Gm21286	0	1.81763	-3.26544	0.0865035	1
ENSMUSG00000073775	Kti12	195.219	164.494	0.252109	0.0865449	0.906023
ENSMUSG00000099632	2900093K20Rik	19.491	11.8248	0.706237	0.0865845	0.906023
ENSMUSG00000097728	Gm26840	9.25548	4.03326	1.22553	0.0868968	0.908036
ENSMUSG00000032849	Abcc4	86.9212	64.6902	0.419248	0.0869293	0.908036
ENSMUSG00000040616	Tmem51	156.785	186.318	-0.254707	0.0870799	0.908036
ENSMUSG00000087241	Gm11844	102.083	76.9212	0.406181	0.0870976	0.908036
ENSMUSG00000030188	Magohb	27.9668	18.249	0.619447	0.0871055	0.908036
ENSMUSG00000112229	Gm48086	14.2656	22.4638	-0.657616	0.0871875	0.908036
ENSMUSG00000024750	Zfand5	1749.14	1520.78	0.202138	0.0872442	0.908036
ENSMUSG00000090523	Gypc	227.99	175.87	0.374711	0.0872471	0.908036
ENSMUSG00000022106	Rcbtb2	852.855	766.188	0.153878	0.087274	0.908036
ENSMUSG00000039473	Ubn1	880.673	1010.85	-0.19893	0.0873795	0.908559
ENSMUSG00000113467	Gm46350	0.497414	3.56708	-2.81322	0.0874108	1
ENSMUSG00000057234	Mettl15	74.9845	53.8645	0.47137	0.0874888	0.90912
ENSMUSG00000043501	Lgals2	5.46307	12.6623	-1.21236	0.0876604	0.910096
ENSMUSG00000022510	Trp63	4.59654	1.50612	1.65944	0.0877355	1
ENSMUSG00000078515	Ddi2	4959.51	5494.44	-0.147734	0.0877965	0.910096
ENSMUSG00000074444	Defa30	0	4.61836	-4.59198	0.0878349	1
ENSMUSG00000025791	Pgm2	5576.78	5142.8	0.117184	0.087878	0.910096
ENSMUSG00000042350	Arel1	1383.26	1252.29	0.143834	0.0879151	0.910096
ENSMUSG00000029153	Ociad2	1011.26	898.976	0.16906	0.0879538	0.910096
ENSMUSG00000046667	Rbm12b1	131.078	161.277	-0.297667	0.0879696	0.910096
ENSMUSG00000114375	Gm31544	26.5177	37.133	-0.495116	0.0879702	0.910096
ENSMUSG00000108137	Gm44053	4.49184	9.81932	-1.09375	0.088086	0.910218
ENSMUSG00000034957	Cebpa	13863.7	12355	0.166254	0.0880927	0.910218
ENSMUSG00000003848	Nob1	170.208	206.194	-0.28065	0.0882562	0.910884
ENSMUSG00000024742	Fen1	6.84213	13.2877	-0.977547	0.088268	0.910884
ENSMUSG00000049892	Rasd1	5.48526	11.3347	-1.06623	0.0883282	0.910933
ENSMUSG00000102344	9430053O09Rik	3.18642	0.747421	2.15727	0.0883977	1
ENSMUSG00000037134	Prmt9	293.442	249.594	0.230788	0.088426	0.91137
ENSMUSG00000028085	Gatb	929.25	789.711	0.236677	0.0885427	0.912001
ENSMUSG00000096718	Zfp781	6.23566	1.73491	1.79838	0.08857	1
ENSMUSG00000098009	Gm5597	6.97222	2.69555	1.39124	0.0886333	1
ENSMUSG00000073147	5031425E22Rik	287.476	346.027	-0.266961	0.0886664	0.912362
ENSMUSG00000051238	Swsap1	151.189	124.807	0.276755	0.0887195	0.912362
ENSMUSG00000033731	3300002A11Rik	2.74489	0.482357	2.52943	0.0887655	1
ENSMUSG00000040043	Rbms2	299.395	255.987	0.223781	0.0887834	0.912362
ENSMUSG00000026692	Fmo4	168.672	134.72	0.325928	0.0888599	0.912362
ENSMUSG00000046519	Golph3l	156.74	122.831	0.349266	0.0888628	0.912362
ENSMUSG00000095320	Ccl21a	1.77621	7.1509	-1.98926	0.0889317	1
ENSMUSG00000028995	Fam126a	429.5	331.86	0.373481	0.0889688	0.912362
ENSMUSG00000040234	Tm7sf3	2050.16	1899.68	0.109678	0.0889829	0.912362
ENSMUSG00000037624	Kcnk2	5.85438	2.08463	1.45578	0.0889881	1
ENSMUSG00000015652	Steap1	1.90753	5.81759	-1.66827	0.0890546	1
ENSMUSG00000070047	Fat1	1285.27	1446.14	-0.17069	0.0890832	0.912362
ENSMUSG00000021576	Pdcd6	1251.5	1132.25	0.14421	0.0891841	0.912362
ENSMUSG00000100009	Gm7967	6.82202	17.6405	-1.38828	0.0892424	0.912362
ENSMUSG00000110537	Gm4316	60.9457	28.2896	1.10134	0.0892475	0.912362
ENSMUSG00000052302	Tbc1d30	76.9711	99.0953	-0.36187	0.089369	0.912362
ENSMUSG00000113891	Gm47683	8.18578	3.28116	1.35682	0.0893985	0.912362
ENSMUSG00000030407	Qpctl	318.806	368.645	-0.206811	0.0894011	0.912362
ENSMUSG00000041945	Mfsd9	34.6112	24.5918	0.498186	0.0894103	0.912362
ENSMUSG00000103243	Lce1d	4.18018	0	4.58302	0.0894837	1
ENSMUSG00000024209	1700061G19Rik	1.25529	4.68232	-1.88649	0.0896556	1
ENSMUSG00000095847	Gm5451	2.35038	5.94044	-1.34995	0.0897111	1
ENSMUSG00000030499	Kctd15	209.027	258.071	-0.3015	0.0897335	0.915059
ENSMUSG00000030110	Ret	1.98561	5.92673	-1.65675	0.0898773	1
ENSMUSG00000030002	Dusp11	1398.13	1559.76	-0.157073	0.0899074	0.915059
ENSMUSG00000104348	Gm37691	89.8976	63.7795	0.50213	0.0899075	0.915059
ENSMUSG00000003378	Grik5	376.071	306.016	0.299562	0.0899746	0.915059
ENSMUSG00000028221	Pip4p2	282.703	247.919	0.186815	0.0900034	0.915059
ENSMUSG00000038836	Agbl3	112.667	92.4236	0.290383	0.0900152	0.915059
ENSMUSG00000040007	Bahd1	374.872	426.618	-0.18691	0.0900642	0.915059
ENSMUSG00000043384	Gprasp1	246.251	207.674	0.244745	0.0901592	0.915458
ENSMUSG00000114893	Gm48684	0.209009	2.59687	-3.04732	0.0903201	1
ENSMUSG00000063458	Lrmda	0.784499	4.18815	-2.40874	0.0903799	1
ENSMUSG00000041293	Adgrf1	36.5107	88.3186	-1.2725	0.0903938	0.917273
ENSMUSG00000031170	Slc38a5	2.03855	9.44112	-2.16183	0.0905326	0.917355
ENSMUSG00000049643	2310022A10Rik	139.58	115.192	0.280764	0.0905736	0.917355
ENSMUSG00000029816	Gpnmb	17.9599	9.33513	0.927216	0.0906074	0.917355
ENSMUSG00000032575	Manf	1618.94	1906.2	-0.235806	0.090625	0.917355
ENSMUSG00000108211	Gm44130	0.418018	3.48556	-2.83227	0.0907202	1
ENSMUSG00000073599	Ecscr	47.6693	33.9178	0.483747	0.0908551	0.918625
ENSMUSG00000043889	Gm8399	9.2973	4.48128	1.04592	0.0908623	0.918625
ENSMUSG00000085612	Gm15868	3.76494	0.962785	1.96056	0.0908656	1
ENSMUSG00000037942	Crp	7266.66	8254.42	-0.18401	0.0910036	0.919488
ENSMUSG00000103313	Gm38357	23.6933	48.7072	-1.03558	0.0910734	0.919629
ENSMUSG00000027580	Helz2	3615.32	4223.97	-0.224002	0.0911657	0.919996
ENSMUSG00000036611	Eepd1	558.623	475.027	0.236273	0.0914546	0.922345
ENSMUSG00000106682	Gm42648	3.05377	8.30609	-1.38844	0.0915257	0.922496
ENSMUSG00000116220	A430088P11Rik	5.59128	2.04011	1.49494	0.0916288	1
ENSMUSG00000117171	AC126937.2	8.51148	3.94536	1.09106	0.0916816	0.923501
ENSMUSG00000113328	Gm47260	39.316	28.2974	0.478843	0.0918028	0.923673
ENSMUSG00000031538	Plat	22.7144	12.5276	0.843764	0.0918488	0.923673
ENSMUSG00000115370	Gm15667	0.209009	2.73204	-3.10992	0.0918721	1
ENSMUSG00000035772	Mrps2	765.2	685.961	0.157685	0.0919772	0.923673
ENSMUSG00000030935	Acsm3	1642.54	1465.28	0.165145	0.0920149	0.923673
ENSMUSG00000029446	Psph	109.144	132.866	-0.288405	0.0920456	0.923673
ENSMUSG00000034109	Golim4	1730.56	1558.17	0.152051	0.0920916	0.923673
ENSMUSG00000034297	Med13	911.505	1021.51	-0.165378	0.0920989	0.923673
ENSMUSG00000032122	Slc37a2	46.321	62.3507	-0.43944	0.0921753	0.923673
ENSMUSG00000031425	Plp1	43.321	29.6484	0.551688	0.0923081	0.923673
ENSMUSG00000075706	Gpx4	4922.17	4295.57	0.196617	0.0923434	0.923673
ENSMUSG00000054206	Gzmm	3.57781	8.82737	-1.24341	0.0924088	0.923673
ENSMUSG00000075376	Rc3h2	412.482	462.219	-0.165333	0.0924135	0.923673
ENSMUSG00000042548	Asxl1	536.676	617.59	-0.203108	0.0924291	0.923673
ENSMUSG00000105677	Gm43328	16.8308	25.7721	-0.612472	0.0926352	0.924449
ENSMUSG00000037266	Rsrp1	6911.95	7971.76	-0.205633	0.0926905	0.924449
ENSMUSG00000049321	Zfp2	124.78	102.2	0.286414	0.0926948	0.924449
ENSMUSG00000053626	Tll1	0.548866	3.66443	-2.79486	0.0927009	1
ENSMUSG00000036594	H2-Aa	790.96	577.02	0.454524	0.0927606	0.924449
ENSMUSG00000028668	Eloa	784.97	874.053	-0.15629	0.092788	0.924449
ENSMUSG00000036875	Dna2	299.275	355.054	-0.246597	0.0929468	0.924926
ENSMUSG00000055301	Adh7	662.608	790.703	-0.253933	0.0929483	0.924926
ENSMUSG00000101209	Gm8524	0.548866	2.93338	-2.46613	0.0930012	1
ENSMUSG00000028988	Ctnnbip1	174.729	204.572	-0.225379	0.0930859	0.925735
ENSMUSG00000041961	Znrf3	254.925	315.417	-0.308662	0.0931694	0.926005
ENSMUSG00000061313	Ddhd2	551.737	495.201	0.155931	0.0933739	0.927218
ENSMUSG00000030838	Ush1c	0.209009	2.85786	-3.16781	0.0934819	1
ENSMUSG00000029088	Kcnip4	18.8196	10.8785	0.788657	0.0934895	0.927218
ENSMUSG00000027381	Bcl2l11	124.177	158.448	-0.35033	0.0936	0.927218
ENSMUSG00000035473	Galm	3091.74	2848.06	0.118603	0.093632	0.927218
ENSMUSG00000072963	Gm10447	40.926	24.3338	0.742707	0.0936364	0.927218
ENSMUSG00000044674	Fzd1	319.888	266.317	0.258798	0.0937706	0.927218
ENSMUSG00000019853	Hebp2	7.75782	2.99354	1.42921	0.0937991	0.927218
ENSMUSG00000106178	Gm42987	2.11918	0.271668	2.85934	0.0938366	1
ENSMUSG00000025993	Slc40a1	3063.18	2770.08	0.144598	0.0938724	0.927218
ENSMUSG00000030917	Tmem159	26.0674	38.3241	-0.565756	0.0939124	0.927218
ENSMUSG00000030880	Polr3e	305.932	348.739	-0.188763	0.0939936	0.927218
ENSMUSG00000048154	Kmt2d	2062.48	2405.82	-0.221728	0.0940106	0.927218
ENSMUSG00000021967	Mrpl57	541.971	463.631	0.226282	0.0940819	0.927218
ENSMUSG00000116508	Gm49463	126.862	102.24	0.318487	0.094112	0.927218
ENSMUSG00000033147	Slc22a15	707.946	599.663	0.240033	0.0941227	0.927218
ENSMUSG00000047638	Nr1h4	2539.35	2240.98	0.180893	0.0941375	0.927218
ENSMUSG00000023030	Slc11a2	1121.24	1239.44	-0.143391	0.0942645	0.927913
ENSMUSG00000052131	Akr1b7	1.54114	7.01494	-2.1117	0.094279	1
ENSMUSG00000028737	Aldh4a1	6004	5447.02	0.140638	0.0943485	0.928129
ENSMUSG00000070306	Ccdc153	2.88141	0	4.02302	0.09441	1
ENSMUSG00000037416	Dmxl1	685.239	780.017	-0.187892	0.0944188	0.928129
ENSMUSG00000027196	Alkbh3os1	6.505	12.8675	-0.958892	0.0944558	0.928129
ENSMUSG00000024807	Syvn1	2302.55	2663.43	-0.209614	0.0945356	0.928358
ENSMUSG00000026735	Ptf1a	0	2.89414	-3.9227	0.0946225	1
ENSMUSG00000037071	Scd1	349491	208439	0.745629	0.0946652	0.928526
ENSMUSG00000110499	Gm45873	1.07423	4.45495	-2.0893	0.0947422	1
ENSMUSG00000109511	Nup62	355.809	298.92	0.249656	0.0947605	0.928526
ENSMUSG00000026311	Asb1	211.962	176.981	0.25889	0.0948686	0.928526
ENSMUSG00000105981	2810428J06Rik	3.9963	10.1173	-1.28239	0.0949184	0.928526
ENSMUSG00000107962	Gm43980	54.8771	77.1655	-0.48264	0.0949366	0.928526
ENSMUSG00000049658	Bdp1	415.704	482.39	-0.21651	0.0949627	0.928526
ENSMUSG00000038526	Car14	885.598	741.527	0.256884	0.0950291	0.928526
ENSMUSG00000032109	Nlrx1	354.015	304.483	0.217724	0.0951291	0.928526
ENSMUSG00000090090	Mup-ps16	277.586	193.198	0.523492	0.0951634	0.928526
ENSMUSG00000049336	Tenm2	1.98702	0	3.5041	0.0953741	1
ENSMUSG00000016921	Srsf6	2331.08	2561.22	-0.135596	0.095439	0.928526
ENSMUSG00000025465	Echs1	5787.04	5143.36	0.170227	0.0954437	0.928526
ENSMUSG00000022940	Pigp	219.09	180.767	0.277702	0.095455	0.928526
ENSMUSG00000044378	Slc15a5	223.26	160.731	0.478491	0.0954739	0.928526
ENSMUSG00000042472	Zfp410	373.632	419.422	-0.166707	0.0955392	0.928526
ENSMUSG00000011305	Plin5	1476.49	1232.33	0.261414	0.0955634	0.928526
ENSMUSG00000023007	Prpf40b	322.487	375.208	-0.21781	0.0956044	0.928526
ENSMUSG00000107846	Gm43963	8.57094	15.683	-0.85993	0.0956429	0.928526
ENSMUSG00000048706	Lurap1l	888.454	1073.35	-0.273351	0.095762	0.928526
ENSMUSG00000102929	Gm37154	16.3188	25.3744	-0.636085	0.0957829	0.928526
ENSMUSG00000022270	Retreg1	1058.74	1349.23	-0.35049	0.0958325	0.928526
ENSMUSG00000017724	Etv4	2.03535	5.76157	-1.48707	0.0958729	1
ENSMUSG00000073664	Nbeal1	819.787	946.763	-0.208317	0.0960074	0.928526
ENSMUSG00000091144	Phf11c	116.198	145.769	-0.325291	0.0960219	0.928526
ENSMUSG00000084407	Gm14018	13.6416	7.1433	0.89855	0.0960267	0.928526
ENSMUSG00000005225	Plekha8	638.126	714.408	-0.161813	0.0960791	0.928526
ENSMUSG00000038168	P3h2	17.4743	28.1531	-0.695028	0.0961068	0.928526
ENSMUSG00000086965	Rtl10	25.6496	16.7016	0.627435	0.0961202	0.928526
ENSMUSG00000037570	Mcrs1	211.415	178.509	0.242683	0.0961471	0.928526
ENSMUSG00000024525	Impa2	116.238	94.6771	0.289079	0.0962434	0.928526
ENSMUSG00000031880	Rrad	8.44003	3.26938	1.34953	0.096255	0.928526
ENSMUSG00000090700	Cyp4f40	0	2.1887	-3.51635	0.0962678	1
ENSMUSG00000019891	Dcbld1	88.2777	70.04	0.327681	0.0963293	0.928526
ENSMUSG00000024353	Mzb1	21.8414	39.9731	-0.862438	0.0963568	0.928526
ENSMUSG00000085433	Gm16001	20.9433	13.4837	0.653764	0.0963602	0.928526
ENSMUSG00000041765	Ubac2	696.843	625.758	0.154269	0.0965685	0.929747
ENSMUSG00000026938	Fcna	633.51	752.934	-0.248941	0.0966	0.929747
ENSMUSG00000096094	A630095N17Rik	4.28274	1.23638	1.8103	0.0967099	1
ENSMUSG00000030108	Slc6a13	4954.12	5315.14	-0.101157	0.096757	0.930444
ENSMUSG00000038622	Med30	128.851	103.744	0.315267	0.0968459	0.930444
ENSMUSG00000047586	Nccrp1	7.29164	1.40479	2.38641	0.096852	1
ENSMUSG00000109703	Gm45299	23.9679	14.0805	0.782591	0.0968885	0.930444
ENSMUSG00000029715	Pop7	113.817	92.6405	0.298822	0.0969475	0.930444
ENSMUSG00000040441	Slc26a10	122.391	154.122	-0.327208	0.0969554	0.930444
ENSMUSG00000063543	Gm5616	2.26966	0.271668	2.97425	0.0969679	1
ENSMUSG00000039269	2300002M23Rik	4.38919	0.215364	3.93543	0.0970209	1
ENSMUSG00000061353	Cxcl12	6539.22	7555.14	-0.208316	0.0970823	0.931118
ENSMUSG00000054733	Msra	3269.61	2969.83	0.138996	0.0971584	0.931264
ENSMUSG00000036959	Bcorl1	247.45	289.141	-0.223091	0.097257	0.931264
ENSMUSG00000022052	Ppp2r2a	385.155	441.423	-0.199789	0.0973343	0.931264
ENSMUSG00000066677	Ifi208	0.83463	3.45833	-2.1284	0.0973532	1
ENSMUSG00000049044	Rapgef4	1400.64	1766.89	-0.335239	0.0973564	0.931264
ENSMUSG00000021209	Ppp4r4	309.471	360.121	-0.218494	0.0973808	0.931264
ENSMUSG00000061981	Flot2	1235.34	1133.62	0.122536	0.0975387	0.931842
ENSMUSG00000031881	Cdh16	2.48255	0.215364	3.08371	0.097565	1
ENSMUSG00000050530	Fam171a1	146.113	122.228	0.258053	0.0976046	0.931842
ENSMUSG00000031227	Magee1	108.236	82.7152	0.383267	0.0976281	0.931842
ENSMUSG00000024943	Smc5	492.813	564.463	-0.1955	0.0977199	0.931842
ENSMUSG00000040557	Mettl27	290.054	250.66	0.209878	0.0977659	0.931842
ENSMUSG00000005621	Zfp592	808.597	918.894	-0.184063	0.0977813	0.931842
ENSMUSG00000101995	Gm29480	2.03583	0	3.53473	0.0978234	1
ENSMUSG00000064356	mt-Atp8	32.1714	21.3495	0.591006	0.0979301	0.932719
ENSMUSG00000024592	C330018D20Rik	246.325	209.597	0.231861	0.0980423	0.933247
ENSMUSG00000008200	Fnbp4	599.816	720.698	-0.263482	0.0980998	0.933247
ENSMUSG00000002748	Baz1b	1376.18	1505.87	-0.129333	0.0982107	0.933247
ENSMUSG00000078572	Ndufaf8	319.322	266.568	0.260564	0.0983213	0.933247
ENSMUSG00000030551	Nr2f2	718.726	883.504	-0.298486	0.0983673	0.933247
ENSMUSG00000091313	Fth-ps2	0.627027	3.91844	-2.50929	0.0984117	1
ENSMUSG00000032673	Prorsd1	288.307	246.802	0.224657	0.0984315	0.933247
ENSMUSG00000044636	Csrnp2	71.9717	98.3748	-0.446595	0.0984379	0.933247
ENSMUSG00000085172	Gm6542	85.5075	64.7064	0.402985	0.0984933	0.933247
ENSMUSG00000047033	Pcdhb15	0	2.15689	-3.49819	0.0985385	1
ENSMUSG00000030737	Slco2b1	3962.14	3618.73	0.130878	0.0986407	0.933247
ENSMUSG00000040033	Stat2	1496.33	1744.54	-0.220377	0.0986418	0.933247
ENSMUSG00000031060	Rbm10	598.76	664.631	-0.150932	0.0986768	0.933247
ENSMUSG00000032119	Hinfp	258.422	302.691	-0.227465	0.0986949	0.933247
ENSMUSG00000075053	Vdac3-ps1	247.257	211.048	0.23142	0.0987236	0.933247
ENSMUSG00000097675	1700101I11Rik	2.76887	7.65362	-1.46326	0.0988355	0.933597
ENSMUSG00000075000	Nrbf2	502.406	441.119	0.188295	0.0988742	0.933597
ENSMUSG00000059994	Fcrl1	9.37282	17.9767	-0.923031	0.0989324	0.933611
ENSMUSG00000084440	Gm26254	5.35441	1.76133	1.5494	0.0989729	1
ENSMUSG00000029238	Clock	1617.95	1792.11	-0.147395	0.099076	0.9339
ENSMUSG00000026385	Dbi	10862	9668.01	0.167972	0.0991416	0.9339
ENSMUSG00000000489	Pdgfb	60.3325	44.0046	0.449862	0.099185	0.9339
ENSMUSG00000048878	Hexim1	1440.14	1611.65	-0.162546	0.0992392	0.9339
ENSMUSG00000033487	Fndc3a	1938.7	2243.85	-0.211004	0.0992893	0.9339
ENSMUSG00000019487	Trip10	218.516	260.38	-0.25024	0.0993039	0.9339
ENSMUSG00000092072	Gm4540	8.6023	3.61546	1.20158	0.0994787	0.934908
ENSMUSG00000032413	Rasa2	73.5958	92.4545	-0.332732	0.0996595	0.934908
ENSMUSG00000025150	Cbr2	104.688	13.7823	2.92243	0.0998084	0.934908
ENSMUSG00000070729	Gm12966	126.228	154.245	-0.289266	0.0998432	0.934908
ENSMUSG00000027692	Tnik	48.0681	64.1703	-0.416041	0.099873	0.934908
ENSMUSG00000041444	Arhgap32	416.656	359.065	0.212418	0.0998968	0.934908
ENSMUSG00000029406	Pitpnm2	1062.96	1231.56	-0.211414	0.0999318	0.934908
ENSMUSG00000085337	Gm15964	4.77712	10.2088	-1.098	0.100095	0.934908
ENSMUSG00000025810	Nrp1	1418.1	1567.89	-0.144718	0.100135	0.934908
ENSMUSG00000020868	Xylt2	602.51	533.956	0.17309	0.100168	0.934908
ENSMUSG00000003119	Cdk12	516.195	576.757	-0.160817	0.100174	0.934908
ENSMUSG00000065669	Gm22581	3.08475	0.747421	2.0898	0.10019	1
ENSMUSG00000053646	Plxnb1	1078.47	1311.81	-0.282769	0.100191	0.934908
ENSMUSG00000103560	Gm38070	4.22817	9.87525	-1.23963	0.100233	0.934908
[truncated: 24,151 more rows]
